# Supplementary material for: Phenotypic Description of Theobroma cacao L. for Yield and Vigor Traits From 34 Hybrid Families in Costa Rica Based on the Genetic Basis of the Parental Population
Source: Front Plant Sci. 2018 Jun 19;9:808. doi: 10.3389/fpls.2018.00808 (PMC6018478; doi:10.3389/fpls.2018.00808)
Supplement: Supplementary Table S1 — Factorial crossing scheme for L7 trial. [file Data_Sheet_1.XLSX]

## Sheet: Sheet1
	Criollo-27	GU-154-L	IMC-67	LF-1	LcTeen-37	Santa Clara 3	PA-150
ICS-43	X	X	X	X	X	X	X
IMC-60	X		X	X	X	X	X
PA-169	X	X	X	X	X	X	X
UF-273 (T1)	X	X	X	X	X	X	X
UF-273 (T2)	X	X	X	X	X	X	X
