# Supplementary material for: Phenotypic Description of Theobroma cacao L. for Yield and Vigor Traits From 34 Hybrid Families in Costa Rica Based on the Genetic Basis of the Parental Population
Source: Front Plant Sci. 2018 Jun 19;9:808. doi: 10.3389/fpls.2018.00808 (PMC6018478; doi:10.3389/fpls.2018.00808)
Supplement: Supplementary Table S2 — Tree information and heterozygosity of L10 (parents of L7) based on 96 markers spread throughout the genome and percent ancestry for each of the 10 cacao structural groups. [file Data_Sheet_2.XLSX]

## Sheet: Sheet1
Parent	Field	Replication Plot	Tree	No. observed homozygous	No. observed heterozygous	No. non-missing markers	% Heterozygous			Iquitos	Curaray	Nanay	Nacional	Maranon	Purus	Contamana	Amelonado	Criollo	Guiana
GU154L	L10	Rep4	T461	91	4	95	4.2	Rep4T461	TC61175	0.001	0.001	0.001	0.001	0.001	0.001	0.001	0.001	0.001	0.991
IMC60	L10	Rep3	T315	70	25	95	26.3	Rep3T315	TC61187	0.982	0.002	0.004	0.001	0.002	0.002	0.002	0.002	0.002	0.002
IMC67	L10	Rep2	T207	68	26	94	27.7	Rep2T207	TC61192	0.98	0.002	0.003	0.002	0.003	0.002	0.002	0.002	0.001	0.005
PA169	L10	Rep3	T292	71	24	95	25.3	Rep3T292	TC61207	0.002	0.003	0.005	0.004	0.744	0.005	0.009	0.202	0.009	0.016
UF273Type1	L10	Rep4	T388	56	39	95	41.1	Rep4T388	TC61217	0.004	0.002	0.006	0.663	0.011	0.005	0.002	0.302	0.002	0.004
UF273Type2	L10	Rep3	T365	60	35	95	36.8	Rep3T365	TC61222	0.005	0.003	0.002	0.718	0.023	0.026	0.012	0.196	0.009	0.006
Criollo27	L10	Rep4	T340	54	39	93	41.9	Rep4T340	TC61170	0.004	0.073	0.029	0.007	0.003	0.032	0.005	0.563	0.282	0.002
SantaClara3	L10	Rep1	T75	37	56	93	60.2	Rep1T75	TC61215	0.009	0.012	0.004	0.097	0.032	0.005	0.509	0.273	0.056	0.002
LF1	L10	Rep1	T184	60	24	84	28.6	Rep1T184	TC61201	0.008	0.011	0.005	0.002	0.09	0.002	0.002	0.115	0.76	0.007
LCTEEN37	L10	Rep4	T377	57	38	95	40	Rep4T377	TC61195	0.116	0.524	0.015	0.121	0.011	0.009	0.178	0.004	0.004	0.019
ICS43	L10	Rep4	T385	40	52	92	56.5	Rep4T385	TC61180	0.013	0.023	0.016	0.004	0.003	0.015	0.005	0.408	0.512	0.002
PA150	L10	Rep4	T379	66	28	94	29.8	Rep4T379	TC61204	0.75	0.012	0.006	0.011	0.008	0.051	0.155	0.001	0.002	0.004
			Total	730	390	1120	34.8
