# Supplementary material for: Phenotypic Description of Theobroma cacao L. for Yield and Vigor Traits From 34 Hybrid Families in Costa Rica Based on the Genetic Basis of the Parental Population
Source: Front Plant Sci. 2018 Jun 19;9:808. doi: 10.3389/fpls.2018.00808 (PMC6018478; doi:10.3389/fpls.2018.00808)
Supplement: Supplementary Table S3 — Bivariate genetic trait correlations for yield, vigor, and disease traits. [file Data_Sheet_3.XLSX]

## Sheet: Sheet1
trait1	trait2	radd	SE(radd)	rdom	SE(rdom)
Ysd	Ym	0.999	0.004	0.981	0.01
Ysd	PI	-0.727	0.239	-0.599	0.157
Ysd	TP	-0.727	0.239	0.599	0.157
Ysd	%MO	-0.332	0.395	0.609	0.211
Ysd	%HP	0.325	0.394	-0.599	0.214
Ysd	JH2	0.6	0.271	0.07	0.278
Ysd	BA2	-0.752	0.235	-0.157	0.272
Ysd	TD5	0.817	0.15	0.748	0.113
Ysd	YE5	0.971	0.047	0.73	0.12
Ym	PI	-0.796	0.197	-0.57	0.166
Ym	TP	0.973	0.027	0.891	0.05
Ym	%MO	-0.241	0.384	0.473	0.238
Ym	%HP	0.233	0.383	-0.469	0.239
Ym	JH2	0.509	0.28	0.206	0.27
Ym	BA2	-0.637	0.263	-0.178	0.271
Ym	TD5	0.783	0.164	0.735	0.117
Ym	YE5	0.982	0.029	0.803	0.094
PI	TP	-0.627	0.319	-0.21	0.234
PI	%MO	0.712	0.44	-0.712	0.182
PI	%HP	-0.67	0.441	0.689	0.189
PI	JH2	-0.387	0.387	-0.157	0.281
PI	BA2	-0.18	0.473	0.432	0.243
PI	TD5	-0.541	0.359	-0.427	0.211
PI	YE5	-0.835	0.177	-0.699	0.147
TP	%MO	0.115	0.394	0.159	0.278
TP	%HP	-0.112	0.392	-0.171	0.278
TP	JH2	0.395	0.32	0.284	0.266
TP	BA2	-0.808	0.209	-0.027	0.282
TP	TD5	0.716	0.209	0.66	0.143
TP	YE5	0.953	0.053	0.726	0.121
%MO	%HP	-	-	-	-
%MO	JH2	-0.586	0.259	-0.213	0.326
%MO	BA2	0.058	0.414	-0.37	0.304
%MO	TD5	-0.829	0.29	0.365	0.261
%MO	YE5	0.035	0.395	0.3	0.275
%HP	JH2	0.595	0.254	0.208	0.328
%HP	BA2	-0.069	0.412	0.361	0.305
%HP	TD5	0.839	0.286	-0.363	0.261
%HP	YE5	-0.049	0.392	-0.3	0.276
JH2	BA2	0.012	0.378	0.036	0.33
JH2	TD5	0.892	0.149	0.258	0.277
JH2	YE5	0.242	0.345	0.31	0.278
BA2	TD5	-0.794	0.311	0.336	0.268
BA2	YE5	-0.521	0.299	-0.308	0.275
TD5	YE5	0.538	0.188	0.6	0.269
