# Supplementary material for: Phenotypic Description of Theobroma cacao L. for Yield and Vigor Traits From 34 Hybrid Families in Costa Rica Based on the Genetic Basis of the Parental Population
Source: Front Plant Sci. 2018 Jun 19;9:808. doi: 10.3389/fpls.2018.00808 (PMC6018478; doi:10.3389/fpls.2018.00808)
Supplement: Supplementary Table S4 — Bivariate genetic trait correlations for yield traits. [file Data_Sheet_4.XLSX]

## Sheet: Sheet1
trait1	trait2	radd	SE(radd)	rdom	SE(rdom)
Yinit	Ylater	0.933	0.097	0.345	0.22
Yinit	Ym	0.94	0.085	0.411	0.208
Yinit	Y2	0.976	0.062	0.751	0.204
Yinit	Y3	0.999	-	0.999	-
Yinit	Y4	0.941	0.071	0.609	0.172
Yinit	Y5	0.999	-	0.081	0.236
Yinit	Y6	0.909	0.098	0.514	0.205
Yinit	Y7	0.879	0.113	0.521	0.2
Ylater	Ym	0.999	-	0.996	0.002
Ylater	Y2	0.834	0.209	-0.107	0.331
Ylater	Y3	0.927	0.098	0.38	0.214
Ylater	Y4	0.994	0.013	0.935	0.041
Ylater	Y5	0.999	-	0.845	0.069
Ylater	Y6	0.999	-	0.999	-
Ylater	Y7	0.999	-	0.986	0.017
Ym	Y2	0.835	0.197	-0.016	0.333
Ym	Y3	0.935	0.086	0.44	0.201
Ym	Y4	0.995	0.011	0.946	0.036
Ym	Y5	0.999	-	0.811	0.081
Ym	Y6	0.999	-	0.999	-
Ym	Y7	0.999	0.006	0.985	0.02
Y2	Y3	0.986	0.066	0.683	0.234
Y2	Y4	0.884	0.167	0.061	0.346
Y2	Y5	0.999	-	-0.566	0.267
Y2	Y6	0.779	0.218	0.079	0.355
Y2	Y7	0.778	0.225	-0.056	0.35
Y3	Y4	0.938	0.07	0.648	0.16
Y3	Y5	0.999	-	0.136	0.232
Y3	Y6	0.901	0.1	0.549	0.196
Y3	Y7	0.873	0.114	0.565	0.188
Y4	Y5	0.986	0.031	0.811	0.102
Y4	Y6	0.976	0.023	0.999	-
Y4	Y7	0.978	0.021	0.999	-
Y5	Y6	0.999	-	0.859	0.082
Y5	Y7	0.999	-	0.916	0.059
Y6	Y7	0.999	-	0.916	0.059
