# Supplementary material for: Phenotypic Description of Theobroma cacao L. for Yield and Vigor Traits From 34 Hybrid Families in Costa Rica Based on the Genetic Basis of the Parental Population
Source: Front Plant Sci. 2018 Jun 19;9:808. doi: 10.3389/fpls.2018.00808 (PMC6018478; doi:10.3389/fpls.2018.00808)
Supplement: Supplementary Table S5 — Best linear unbiased predictions and rankings of L7 population according to ideotype. [file Data_Sheet_5.XLSX]

## Sheet: Sheet1
Tree ID	Tree Number	Family	%MO	BA2	JH2	PI	TD5	YE5	Ym	Overall Rank (from weighted index)
H14_R4_PD_T2	1710	IMC-60 x PA-150	1.47923	1.0465	-0.78094	-1.05937	-0.621523	2.09466	1.44206	1
H15_R4_PB_T3	1701	IMC-60 x IMC-67	1.74132	0.371279	-0.989509	-1.52897	0.149245	2.00621	1.67133	2
H15_R1_PD_T1	1033	IMC-60 x IMC-67	1.16424	0.853094	-0.197994	-2.15065	-0.245944	2.12603	1.73897	3
H15_R5_PC_T1	2599	IMC-60 x IMC-67	0.951567	0.870116	-0.244317	-1.79784	-0.29285	1.84326	1.40639	4
H15_R2_PC_T4	796	IMC-60 x IMC-67	0.758048	0.53056	-0.729116	-1.77685	-0.614608	1.5673	0.937448	5
H15_R1_PA_T3	63	IMC-60 x IMC-67	0.680283	0.390258	-1.01023	-1.82486	-0.425457	1.26989	0.888827	6
H11_R2_PA_T2	40	UF-273 (Tipo 1) x IMC-67	0.65301	-0.569698	-2.03486	-0.686861	0.46316	1.29474	1.27259	7
H15_R3_PD_T4	1870	IMC-60 x IMC-67	1.74614	0.731966	0.00192021	-1.94858	-0.192088	2.41929	1.93463	8
H15_R2_PA_T2	230	IMC-60 x IMC-67	1.14671	0.483482	-0.0454069	-2.04007	-0.0732771	2.01798	1.5378	9
H15_R2_PB_T3	485	IMC-60 x IMC-67	1.3253	0.428373	-0.00357429	-1.97348	-0.0545644	1.93593	1.59245	10
H15_R2_PA_T1	219	IMC-60 x IMC-67	0.973315	0.338022	-0.70236	-2.02725	0.136187	1.40568	1.24527	11
H17_R1_PA_T2	444	UF-273 (Tipo 2) x IMC-67	0.692541	-0.153139	-0.378267	-1.03395	-0.311834	1.32813	1.12884	12
H15_R3_PA_T3	1273	IMC-60 x IMC-67	0.505953	0.719242	-0.316549	-1.72737	-0.770191	1.62998	0.856065	13
H15_R1_PB_T4	456	IMC-60 x IMC-67	0.73189	0.823624	0.0509841	-1.87497	-0.441157	1.86885	1.19681	14
H14_R1_PB_T1	395	IMC-60 x PA-150	1.52609	0.909629	-0.184311	-1.43457	-0.137729	1.89332	1.61185	15
H14_R5_PA_T4	2320	IMC-60 x PA-150	1.25789	1.29953	-0.462093	-1.09923	-0.378189	2.00517	1.23341	16
H17_R3_PB_T1	1483	UF-273 (Tipo 2) x IMC-67	0.838575	-0.123477	-0.901766	-1.32123	0.641555	1.29519	1.47382	17
H15_R2_PA_T3	229	IMC-60 x IMC-67	1.11313	0.512574	-0.3918	-1.93057	0.212356	2.09502	1.35904	18
H15_R1_PA_T1	1	IMC-60 x IMC-67	0.0570741	0.556133	-0.604111	-2.10181	-0.311204	1.55664	0.830868	19
H15_R5_PC_T4	2600	IMC-60 x IMC-67	1.07745	0.826733	-0.0054254	-1.87657	-0.29285	2.0671	1.23637	20
H15_R5_PA_T4	2212	IMC-60 x IMC-67	0.663154	0.372308	-0.30305	-1.78197	-0.0544534	1.36896	1.15194	21
H15_R3_PC_T3	1779	IMC-60 x IMC-67	0.91387	0.761341	-0.0240387	-1.75719	-0.213063	1.8701	1.27397	22
H17_R2_PB_T4	408	UF-273 (Tipo 2) x IMC-67	0.461188	-0.250349	-0.665184	-1.17302	0.0641691	1.19869	1.10614	23
H15_R1_PC_T4	778	IMC-60 x IMC-67	1.29522	0.78701	-0.0895698	-2.00076	0.00820693	1.71726	1.3909	24
H14_R4_PD_T1	1683	IMC-60 x PA-150	1.20168	0.625429	-0.327045	-1.3218	-0.412058	1.47068	1.12986	25
H15_R2_PD_T3	871	IMC-60 x IMC-67	0.828255	0.612242	0.0773836	-2.04258	-0.10217	1.99544	1.28549	26
H15_R3_PB_T3	1529	IMC-60 x IMC-67	0.332065	0.814739	-0.403085	-2.37744	-0.184607	1.35031	1.01794	27
H15_R1_PA_T4	2	IMC-60 x IMC-67	0.944334	0.502543	-0.269662	-2.16132	0.49809	2.05204	1.54507	28
H34_R1_PA_T1	453	IMC-60 x Criollo-27	1.4205	-0.822414	-0.773121	-0.785063	0.0863539	1.62575	1.06044	68.5
H34_R1_PA_T2	508	IMC-60 x Criollo-27	1.4205	-0.822414	-0.773121	-0.785063	0.0863539	1.62575	1.06044	68.5
H34_R1_PA_T3	507	IMC-60 x Criollo-27	1.4205	-0.822414	-0.773121	-0.785063	0.0863539	1.62575	1.06044	68.5
H34_R1_PA_T4	454	IMC-60 x Criollo-27	1.4205	-0.822414	-0.773121	-0.785063	0.0863539	1.62575	1.06044	68.5
H34_R1_PB_T1	515	IMC-60 x Criollo-27	1.4205	-0.822414	-0.773121	-0.785063	0.0863539	1.62575	1.06044	68.5
H34_R1_PB_T2	574	IMC-60 x Criollo-27	1.4205	-0.822414	-0.773121	-0.785063	0.0863539	1.62575	1.06044	68.5
H34_R1_PB_T3	573	IMC-60 x Criollo-27	1.4205	-0.822414	-0.773121	-0.785063	0.0863539	1.62575	1.06044	68.5
H34_R1_PB_T4	516	IMC-60 x Criollo-27	1.4205	-0.822414	-0.773121	-0.785063	0.0863539	1.62575	1.06044	68.5
H34_R1_PC_T1	587	IMC-60 x Criollo-27	1.4205	-0.822414	-0.773121	-0.785063	0.0863539	1.62575	1.06044	68.5
H34_R1_PC_T2	630	IMC-60 x Criollo-27	1.4205	-0.822414	-0.773121	-0.785063	0.0863539	1.62575	1.06044	68.5
H34_R1_PC_T3	629	IMC-60 x Criollo-27	1.4205	-0.822414	-0.773121	-0.785063	0.0863539	1.62575	1.06044	68.5
H34_R1_PC_T4	588	IMC-60 x Criollo-27	1.4205	-0.822414	-0.773121	-0.785063	0.0863539	1.62575	1.06044	68.5
H34_R1_PD_T1	965	IMC-60 x Criollo-27	1.4205	-0.822414	-0.773121	-0.785063	0.0863539	1.62575	1.06044	68.5
H34_R1_PD_T2	1020	IMC-60 x Criollo-27	1.4205	-0.822414	-0.773121	-0.785063	0.0863539	1.62575	1.06044	68.5
H34_R1_PD_T3	1019	IMC-60 x Criollo-27	1.4205	-0.822414	-0.773121	-0.785063	0.0863539	1.62575	1.06044	68.5
H34_R1_PD_T4	966	IMC-60 x Criollo-27	1.4205	-0.822414	-0.773121	-0.785063	0.0863539	1.62575	1.06044	68.5
H34_R2_PA_T1	21	IMC-60 x Criollo-27	1.4205	-0.822414	-0.773121	-0.785063	0.0863539	1.62575	1.06044	68.5
H34_R2_PA_T2	44	IMC-60 x Criollo-27	1.4205	-0.822414	-0.773121	-0.785063	0.0863539	1.62575	1.06044	68.5
H34_R2_PA_T3	43	IMC-60 x Criollo-27	1.4205	-0.822414	-0.773121	-0.785063	0.0863539	1.62575	1.06044	68.5
H34_R2_PA_T4	22	IMC-60 x Criollo-27	1.4205	-0.822414	-0.773121	-0.785063	0.0863539	1.62575	1.06044	68.5
H34_R2_PB_T1	597	IMC-60 x Criollo-27	1.4205	-0.822414	-0.773121	-0.785063	0.0863539	1.62575	1.06044	68.5
H34_R2_PB_T2	620	IMC-60 x Criollo-27	1.4205	-0.822414	-0.773121	-0.785063	0.0863539	1.62575	1.06044	68.5
H34_R2_PB_T3	619	IMC-60 x Criollo-27	1.4205	-0.822414	-0.773121	-0.785063	0.0863539	1.62575	1.06044	68.5
H34_R2_PB_T4	598	IMC-60 x Criollo-27	1.4205	-0.822414	-0.773121	-0.785063	0.0863539	1.62575	1.06044	68.5
H34_R2_PC_T1	725	IMC-60 x Criollo-27	1.4205	-0.822414	-0.773121	-0.785063	0.0863539	1.62575	1.06044	68.5
H34_R2_PC_T2	748	IMC-60 x Criollo-27	1.4205	-0.822414	-0.773121	-0.785063	0.0863539	1.62575	1.06044	68.5
H34_R2_PC_T3	747	IMC-60 x Criollo-27	1.4205	-0.822414	-0.773121	-0.785063	0.0863539	1.62575	1.06044	68.5
H34_R2_PC_T4	726	IMC-60 x Criollo-27	1.4205	-0.822414	-0.773121	-0.785063	0.0863539	1.62575	1.06044	68.5
H34_R2_PD_T1	855	IMC-60 x Criollo-27	1.4205	-0.822414	-0.773121	-0.785063	0.0863539	1.62575	1.06044	68.5
H34_R2_PD_T2	874	IMC-60 x Criollo-27	1.4205	-0.822414	-0.773121	-0.785063	0.0863539	1.62575	1.06044	68.5
H34_R2_PD_T3	873	IMC-60 x Criollo-27	1.4205	-0.822414	-0.773121	-0.785063	0.0863539	1.62575	1.06044	68.5
H34_R2_PD_T4	856	IMC-60 x Criollo-27	1.4205	-0.822414	-0.773121	-0.785063	0.0863539	1.62575	1.06044	68.5
H34_R3_PA_T1	1481	IMC-60 x Criollo-27	1.4205	-0.822414	-0.773121	-0.785063	0.0863539	1.62575	1.06044	68.5
H34_R3_PA_T2	1528	IMC-60 x Criollo-27	1.4205	-0.822414	-0.773121	-0.785063	0.0863539	1.62575	1.06044	68.5
H34_R3_PA_T3	1527	IMC-60 x Criollo-27	1.4205	-0.822414	-0.773121	-0.785063	0.0863539	1.62575	1.06044	68.5
H34_R3_PA_T4	1482	IMC-60 x Criollo-27	1.4205	-0.822414	-0.773121	-0.785063	0.0863539	1.62575	1.06044	68.5
H34_R3_PB_T1	1739	IMC-60 x Criollo-27	1.4205	-0.822414	-0.773121	-0.785063	0.0863539	1.62575	1.06044	68.5
H34_R3_PB_T2	1782	IMC-60 x Criollo-27	1.4205	-0.822414	-0.773121	-0.785063	0.0863539	1.62575	1.06044	68.5
H34_R3_PB_T3	1781	IMC-60 x Criollo-27	1.4205	-0.822414	-0.773121	-0.785063	0.0863539	1.62575	1.06044	68.5
H34_R3_PB_T4	1740	IMC-60 x Criollo-27	1.4205	-0.822414	-0.773121	-0.785063	0.0863539	1.62575	1.06044	68.5
H34_R3_PC_T1	2053	IMC-60 x Criollo-27	1.4205	-0.822414	-0.773121	-0.785063	0.0863539	1.62575	1.06044	68.5
H34_R3_PC_T2	2108	IMC-60 x Criollo-27	1.4205	-0.822414	-0.773121	-0.785063	0.0863539	1.62575	1.06044	68.5
H34_R3_PC_T3	2107	IMC-60 x Criollo-27	1.4205	-0.822414	-0.773121	-0.785063	0.0863539	1.62575	1.06044	68.5
H34_R3_PC_T4	2054	IMC-60 x Criollo-27	1.4205	-0.822414	-0.773121	-0.785063	0.0863539	1.62575	1.06044	68.5
H34_R3_PD_T1	2051	IMC-60 x Criollo-27	1.4205	-0.822414	-0.773121	-0.785063	0.0863539	1.62575	1.06044	68.5
H34_R3_PD_T2	2110	IMC-60 x Criollo-27	1.4205	-0.822414	-0.773121	-0.785063	0.0863539	1.62575	1.06044	68.5
H34_R3_PD_T3	2109	IMC-60 x Criollo-27	1.4205	-0.822414	-0.773121	-0.785063	0.0863539	1.62575	1.06044	68.5
H34_R3_PD_T4	2052	IMC-60 x Criollo-27	1.4205	-0.822414	-0.773121	-0.785063	0.0863539	1.62575	1.06044	68.5
H34_R4_PA_T1	1171	IMC-60 x Criollo-27	1.4205	-0.822414	-0.773121	-0.785063	0.0863539	1.62575	1.06044	68.5
H34_R4_PA_T2	1198	IMC-60 x Criollo-27	1.4205	-0.822414	-0.773121	-0.785063	0.0863539	1.62575	1.06044	68.5
H34_R4_PA_T3	1197	IMC-60 x Criollo-27	1.4205	-0.822414	-0.773121	-0.785063	0.0863539	1.62575	1.06044	68.5
H34_R4_PA_T4	1172	IMC-60 x Criollo-27	1.4205	-0.822414	-0.773121	-0.785063	0.0863539	1.62575	1.06044	68.5
H34_R4_PB_T1	1169	IMC-60 x Criollo-27	1.4205	-0.822414	-0.773121	-0.785063	0.0863539	1.62575	1.06044	68.5
H34_R4_PB_T2	1200	IMC-60 x Criollo-27	1.4205	-0.822414	-0.773121	-0.785063	0.0863539	1.62575	1.06044	68.5
H34_R4_PB_T3	1199	IMC-60 x Criollo-27	1.4205	-0.822414	-0.773121	-0.785063	0.0863539	1.62575	1.06044	68.5
H34_R4_PB_T4	1170	IMC-60 x Criollo-27	1.4205	-0.822414	-0.773121	-0.785063	0.0863539	1.62575	1.06044	68.5
H34_R4_PC_T1	1247	IMC-60 x Criollo-27	1.4205	-0.822414	-0.773121	-0.785063	0.0863539	1.62575	1.06044	68.5
H34_R4_PC_T2	1250	IMC-60 x Criollo-27	1.4205	-0.822414	-0.773121	-0.785063	0.0863539	1.62575	1.06044	68.5
H34_R4_PC_T3	1249	IMC-60 x Criollo-27	1.4205	-0.822414	-0.773121	-0.785063	0.0863539	1.62575	1.06044	68.5
H34_R4_PC_T4	1248	IMC-60 x Criollo-27	1.4205	-0.822414	-0.773121	-0.785063	0.0863539	1.62575	1.06044	68.5
H34_R4_PD_T1	1753	IMC-60 x Criollo-27	1.4205	-0.822414	-0.773121	-0.785063	0.0863539	1.62575	1.06044	68.5
H34_R4_PD_T2	1768	IMC-60 x Criollo-27	1.4205	-0.822414	-0.773121	-0.785063	0.0863539	1.62575	1.06044	68.5
H34_R4_PD_T3	1767	IMC-60 x Criollo-27	1.4205	-0.822414	-0.773121	-0.785063	0.0863539	1.62575	1.06044	68.5
H34_R4_PD_T4	1754	IMC-60 x Criollo-27	1.4205	-0.822414	-0.773121	-0.785063	0.0863539	1.62575	1.06044	68.5
H34_R5_PA_T1	2305	IMC-60 x Criollo-27	1.4205	-0.822414	-0.773121	-0.785063	0.0863539	1.62575	1.06044	68.5
H34_R5_PA_T2	2336	IMC-60 x Criollo-27	1.4205	-0.822414	-0.773121	-0.785063	0.0863539	1.62575	1.06044	68.5
H34_R5_PA_T3	2335	IMC-60 x Criollo-27	1.4205	-0.822414	-0.773121	-0.785063	0.0863539	1.62575	1.06044	68.5
H34_R5_PA_T4	2306	IMC-60 x Criollo-27	1.4205	-0.822414	-0.773121	-0.785063	0.0863539	1.62575	1.06044	68.5
H34_R5_PB_T1	2435	IMC-60 x Criollo-27	1.4205	-0.822414	-0.773121	-0.785063	0.0863539	1.62575	1.06044	68.5
H34_R5_PB_T2	2462	IMC-60 x Criollo-27	1.4205	-0.822414	-0.773121	-0.785063	0.0863539	1.62575	1.06044	68.5
H34_R5_PB_T3	2461	IMC-60 x Criollo-27	1.4205	-0.822414	-0.773121	-0.785063	0.0863539	1.62575	1.06044	68.5
H34_R5_PB_T4	2436	IMC-60 x Criollo-27	1.4205	-0.822414	-0.773121	-0.785063	0.0863539	1.62575	1.06044	68.5
H34_R5_PC_T1	2565	IMC-60 x Criollo-27	1.4205	-0.822414	-0.773121	-0.785063	0.0863539	1.62575	1.06044	68.5
H34_R5_PC_T2	2588	IMC-60 x Criollo-27	1.4205	-0.822414	-0.773121	-0.785063	0.0863539	1.62575	1.06044	68.5
H34_R5_PC_T3	2587	IMC-60 x Criollo-27	1.4205	-0.822414	-0.773121	-0.785063	0.0863539	1.62575	1.06044	68.5
H34_R5_PC_T4	2566	IMC-60 x Criollo-27	1.4205	-0.822414	-0.773121	-0.785063	0.0863539	1.62575	1.06044	68.5
H34_R5_PD_T1	2633	IMC-60 x Criollo-27	1.4205	-0.822414	-0.773121	-0.785063	0.0863539	1.62575	1.06044	68.5
H34_R5_PD_T2	2648	IMC-60 x Criollo-27	1.4205	-0.822414	-0.773121	-0.785063	0.0863539	1.62575	1.06044	68.5
H34_R5_PD_T3	2647	IMC-60 x Criollo-27	1.4205	-0.822414	-0.773121	-0.785063	0.0863539	1.62575	1.06044	68.5
H34_R5_PD_T4	2634	IMC-60 x Criollo-27	1.4205	-0.822414	-0.773121	-0.785063	0.0863539	1.62575	1.06044	68.5
H14_R3_PB_T3	1523	IMC-60 x PA-150	1.58534	0.787075	-0.54388	-1.50213	0.353094	1.83837	1.61095	109
H14_R1_PB_T4	396	IMC-60 x PA-150	1.0871	0.761617	-1.04432	-1.40523	0.309763	1.43492	1.20089	110
H15_R5_PA_T2	2238	IMC-60 x IMC-67	0.790621	0.719371	0.150845	-1.73565	-0.435298	1.82266	1.14784	111
H14_R2_PA_T3	173	IMC-60 x PA-150	1.67355	0.912947	-0.62237	-1.49369	0.336498	1.94717	1.52509	112
H17_R1_PB_T4	520	UF-273 (Tipo 2) x IMC-67	1.05441	-0.159794	-0.91646	-1.12343	0.545472	1.08407	1.3764	113
H30_R2_PB_T4	92	PA-169 x Criollo-27	2.10103	-1.88971	-0.570624	-0.93138	1.14296	1.80522	1.56775	114
H15_R1_PB_T2	506	IMC-60 x IMC-67	0.871701	0.887423	0.122652	-1.87983	-0.288819	1.99712	1.17508	115
H15_R4_PA_T2	1318	IMC-60 x IMC-67	0.469153	1.04027	-0.238388	-1.8751	-0.558282	1.67541	0.843092	116
H14_R4_PB_T1	1623	IMC-60 x PA-150	0.573995	0.965772	-0.279267	-1.49269	-0.577962	1.43479	0.932238	117
H15_R4_PD_T2	2088	IMC-60 x IMC-67	1.66885	0.807158	-0.433631	-1.80768	0.628853	1.87272	1.80182	118
H14_R4_PC_T2	1704	IMC-60 x PA-150	0.865285	1.06181	-0.818101	-1.46311	-0.176045	1.08669	1.01191	119
H15_R4_PD_T4	2074	IMC-60 x IMC-67	1.56081	0.508583	0.0441527	-1.89562	0.248009	2.06781	1.77603	120
H30_R2_PA_T1	27	PA-169 x Criollo-27	2.20827	-2.10147	-0.413062	-0.785673	1.09051	1.66587	1.91446	121
H14_R3_PA_T4	1228	IMC-60 x PA-150	0.749395	0.97566	-0.31119	-1.15873	-0.729753	1.57977	0.88867	122
H14_R1_PD_T3	951	IMC-60 x PA-150	0.999628	0.898018	-0.152458	-1.38301	-0.0646491	1.57536	1.24331	123
H30_R3_PB_T4	1354	PA-169 x Criollo-27	1.60222	-1.83139	-0.938895	-0.561087	1.09868	1.32254	1.4759	124
H29_R5_PA_T1	2247	UF-273 (Tipo 1) x Criollo-27	2.25949	-2.58849	-1.54371	0.453348	0.231473	1.74546	1.46267	125
H14_R4_PA_T2	1520	IMC-60 x PA-150	0.349157	1.7353	-0.120381	-1.92058	-0.610763	1.49582	0.860399	126
H18_R3_PC_T3	1855	UF-273 (Tipo 2) x PA-150	0.999062	0.0554691	-0.719396	-0.782396	0.328253	1.3762	1.27644	127
H29_R4_PD_T3	2149	UF-273 (Tipo 1) x Criollo-27	1.56336	-3.10348	-1.51743	0.382405	0.0453781	1.17258	1.29773	128
H30_R3_PD_T4	2128	PA-169 x Criollo-27	1.7292	-2.11872	-0.911152	-0.435637	1.41801	1.51193	1.62785	129
H14_R2_PB_T2	558	IMC-60 x PA-150	1.54814	0.777352	-0.223315	-1.64829	0.323844	1.75092	1.44042	130
IMC-67			0.12387	0.157729	-0.329332	-2.16876	-0.120569	1.12975	0.792774	131
H15_R3_PB_T2	1530	IMC-60 x IMC-67	1.07499	0.847404	0.480815	-1.80767	-0.184607	1.96771	1.38248	132
H14_R4_PA_T4	1490	IMC-60 x PA-150	1.98352	1.04627	-0.0726022	-1.38727	0.150925	1.96392	1.70159	133
H15_R3_PB_T1	1479	IMC-60 x IMC-67	1.12678	0.582513	0.552483	-2.03684	0.00581555	1.78203	1.55066	134
H14_R2_PD_T4	918	IMC-60 x PA-150	0.957189	1.23453	0.17751	-1.57482	-0.181547	1.53663	1.3535	135
H14_R3_PD_T3	2169	IMC-60 x PA-150	1.83837	1.09879	0.285871	-1.18562	-0.319189	1.81579	1.55186	136
H15_R3_PA_T2	1274	IMC-60 x IMC-67	0.91673	1.13265	-0.412106	-1.53114	0.124793	1.76684	1.06216	137
H15_R2_PB_T2	486	IMC-60 x IMC-67	1.30989	0.387542	0.204262	-1.61783	0.116816	2.12479	1.39593	138
H30_R2_PA_T4	28	PA-169 x Criollo-27	1.31438	-2.06575	-0.651954	-0.64846	1.56657	1.65248	1.41038	139
H14_R1_PC_T1	717	IMC-60 x PA-150	1.328	0.930672	0.175089	-1.16113	-0.508209	1.48117	1.2336	140
H27_R4_PA_T4	1110	ICS-43 x IMC-67	-0.0484267	0.496726	-1.09034	-0.888463	-0.862918	0.702915	0.538517	141
H11_R4_PD_T1	2069	UF-273 (Tipo 1) x IMC-67	2.1187	-1.01565	-0.143685	-0.379249	0.216851	1.60237	1.60946	142
H18_R2_PB_T1	277	UF-273 (Tipo 2) x PA-150	0.689947	0.615101	-1.13828	-0.666797	0.0390443	1.21269	0.950885	143
H14_R2_PA_T4	148	IMC-60 x PA-150	1.98839	0.861908	0.108639	-1.47579	0.136555	2.315	1.69264	144
H15_R1_PD_T3	1079	IMC-60 x IMC-67	0.552464	0.559622	-0.508554	-1.7664	-0.417324	1.33463	0.635169	145
H15_R5_PB_T3	2557	IMC-60 x IMC-67	0.762823	1.49481	0.122515	-2.22977	0.151396	1.53646	1.39897	146
H15_R4_PD_T1	2073	IMC-60 x IMC-67	1.91226	0.47796	0.211377	-2.30245	0.600289	2.48719	2.04202	147
H14_R3_PC_T2	1660	IMC-60 x PA-150	0.743983	1.78302	0.0321149	-1.51364	-0.272955	1.70255	1.03107	148
H15_R1_PC_T2	824	IMC-60 x IMC-67	0.7121	0.752289	0.0747989	-1.90396	-0.148482	1.45716	0.999881	151.5
H15_R3_PB_T4	1480	IMC-60 x IMC-67	0.7121	0.752289	0.0747989	-1.90396	-0.148482	1.45716	0.999881	151.5
H15_R3_PD_T2	1908	IMC-60 x IMC-67	0.7121	0.752289	0.0747989	-1.90396	-0.148482	1.45716	0.999881	151.5
H15_R4_PA_T4	1308	IMC-60 x IMC-67	0.7121	0.752289	0.0747989	-1.90396	-0.148482	1.45716	0.999881	151.5
H15_R4_PB_T2	1702	IMC-60 x IMC-67	0.7121	0.752289	0.0747989	-1.90396	-0.148482	1.45716	0.999881	151.5
H15_R5_PA_T3	2237	IMC-60 x IMC-67	0.7121	0.752289	0.0747989	-1.90396	-0.148482	1.45716	0.999881	151.5
H11_R2_PB_T2	104	UF-273 (Tipo 1) x IMC-67	0.751237	-0.711221	-0.215514	-0.695097	0.0977061	0.772592	1.31143	155
H7_R5_PA_T2	2260	UF-273 (Tipo 1) x PA-150	0.822098	-0.30746	-0.548086	-0.338273	0.0442329	0.9229	1.20123	156
H11_R2_PB_T4	90	UF-273 (Tipo 1) x IMC-67	1.4682	-1.12463	-0.354071	-0.377363	0.554719	1.24665	1.6206	157
H18_R3_PC_T1	1793	UF-273 (Tipo 2) x PA-150	1.81163	0.124371	-0.504393	-0.308844	-0.30014	1.14328	1.08065	158
H14_R1_PC_T3	755	IMC-60 x PA-150	1.17095	1.39002	-0.111581	-1.72774	0.129705	1.61855	1.22285	159
H15_R5_PD_T3	2709	IMC-60 x IMC-67	0.591881	0.610614	-0.205564	-2.03875	0.014212	0.967841	0.991418	160
H30_R3_PA_T1	1291	PA-169 x Criollo-27	1.73688	-1.72348	-0.398861	-0.733728	1.48165	1.47779	1.68422	161
H30_R3_PB_T2	1400	PA-169 x Criollo-27	2.61873	-1.96919	-0.413332	-0.43058	1.46049	1.68351	2.07385	162
H30_R2_PC_T1	149	PA-169 x Criollo-27	1.25848	-2.12806	-0.497012	-0.797587	1.21706	0.949393	1.4696	163
H30_R1_PC_T1	397	PA-169 x Criollo-27	0.552233	-2.01174	-0.376138	-1.05373	0.599114	1.25924	1.00543	164
H14_R4_PB_T4	1624	IMC-60 x PA-150	1.5344	0.679956	0.00740385	-1.73562	0.697866	1.67257	1.60949	165
H15_R3_PC_T4	1742	IMC-60 x IMC-67	0.855052	0.58781	0.716527	-1.82708	-0.0702467	1.92227	1.24311	166
H15_R5_PD_T4	2700	IMC-60 x IMC-67	0.638977	0.664204	-0.110007	-2.19106	0.480746	1.35239	1.14277	167
H15_R2_PD_T4	858	IMC-60 x IMC-67	1.01512	1.24767	0.168163	-1.66358	-0.140254	1.10894	1.28272	168
H15_R1_PB_T1	455	IMC-60 x IMC-67	0.299467	0.83128	-0.283465	-1.87198	-0.536368	1.29108	0.615661	169
H15_R1_PB_T3	505	IMC-60 x IMC-67	0.852272	1.15282	0.337655	-1.71073	-0.603016	1.43391	1.01327	170
H15_R5_PA_T1	2211	IMC-60 x IMC-67	1.13338	0.913317	0.62863	-1.86726	-0.102059	1.57523	1.46698	171
H15_R4_PA_T3	1317	IMC-60 x IMC-67	0.0741885	0.876947	-0.190609	-1.48014	-0.53924	1.73726	0.593599	172
H17_R5_PB_T2	2458	UF-273 (Tipo 2) x IMC-67	0.489007	-0.626573	-0.616655	-0.800643	-0.207478	0.444777	0.959061	173
H14_R1_PA_T4	132	IMC-60 x PA-150	0.350678	1.10803	-0.508673	-1.28558	-0.678261	1.50935	0.544891	174
H7_R1_PC_T4	644	UF-273 (Tipo 1) x PA-150	1.61236	-0.869601	-0.668987	-0.154948	0.320434	0.97168	1.57369	175
H30_R1_PD_T2	960	PA-169 x Criollo-27	1.93696	-2.06963	-0.515028	-0.484042	1.30551	1.40988	1.51624	176
H14_R2_PC_T4	736	IMC-60 x PA-150	0.936435	1.15826	-0.390751	-1.22576	-0.647481	1.57823	0.678548	177
H15_R4_PB_T4	1692	IMC-60 x IMC-67	0.622005	1.31294	0.419955	-1.8837	-0.0506985	1.48244	1.20051	178
H18_R4_PD_T4	2002	UF-273 (Tipo 2) x PA-150	1.29251	0.411084	-0.936813	-0.505414	0.00239996	1.04472	0.951049	179
H14_R2_PD_T2	940	IMC-60 x PA-150	0.587145	0.782841	0.344735	-1.58004	-0.562391	1.27787	0.955442	180
H14_R4_PD_T4	1684	IMC-60 x PA-150	0.235862	1.01332	-0.327045	-1.7267	-0.754818	0.637009	0.693758	181
H14_R5_PC_T4	2594	IMC-60 x PA-150	1.63351	0.887553	0.10063	-1.52185	0.0246134	1.6528	1.10621	182
H15_R1_PC_T3	823	IMC-60 x IMC-67	0.524814	0.85336	-0.37624	-2.07959	0.750853	1.16305	1.09997	183
H4_R4_PA_T4	1374	PA-169 x IMC-67	0.590551	-0.209	-0.15936	-1.73745	0.484738	1.21035	1.0487	184
IMC-60			1.30033	1.34685	0.47893	-1.63915	-0.176395	1.78457	1.20699	185
H15_R3_PC_T1	1741	IMC-60 x IMC-67	0.68992	0.615881	0.549302	-1.74841	-0.35588	0.93043	1.17764	186
H15_R1_PC_T1	777	IMC-60 x IMC-67	0.385003	0.771698	0.125433	-2.121	-0.201257	1.42531	0.83801	187
H30_R4_PD_T4	2010	PA-169 x Criollo-27	0.348817	-2.07977	-1.34608	-0.915979	1.51276	1.10284	0.797826	188
H15_R2_PD_T2	872	IMC-60 x IMC-67	1.03295	1.02565	0.258942	-2.2632	0.278674	1.51512	1.34979	189
H11_R3_PB_T4	1602	UF-273 (Tipo 1) x IMC-67	1.2112	-0.944945	0.307797	-0.532198	-0.0647837	0.93619	1.37246	190
H17_R4_PA_T1	1755	UF-273 (Tipo 2) x IMC-67	1.02993	0.510592	-0.149812	-1.00912	0.299192	1.0344	1.33645	191
Criollo-27			1.54068	-2.99168	-2.02517	0.0690253	0.349103	1.46693	0.913901	192
H30_R3_PA_T4	1292	PA-169 x Criollo-27	1.09508	-2.21345	-0.13608	-0.672244	0.919906	1.44767	1.23421	193
H15_R2_PC_T3	805	IMC-60 x IMC-67	0.492454	0.829135	0.236008	-1.99018	-0.148074	1.63099	0.858781	194
H29_R5_PA_T4	2248	UF-273 (Tipo 1) x Criollo-27	3.48351	-2.11639	-1.37648	0.616923	1.27879	1.8964	2.23525	195
H17_R4_PC_T3	2019	UF-273 (Tipo 2) x IMC-67	1.00223	-0.0504538	-0.0576341	-1.32165	1.00589	1.11067	1.56104	196
H14_R5_PC_T1	2593	IMC-60 x PA-150	1.17825	1.14785	0.220076	-1.57045	0.243599	1.92927	1.32549	197
H2_R5_PB_T1	2341	PA-169 x PA-150	1.15241	0.343137	-0.161378	-1.40726	1.01535	1.46657	1.33236	198
H17_R4_PB_T2	1764	UF-273 (Tipo 2) x IMC-67	0.999567	-0.0925224	-0.11159	-1.45663	1.83449	1.41122	1.6116	199
H29_R4_PC_T3	1895	UF-273 (Tipo 1) x Criollo-27	1.56919	-2.66618	-0.528416	0.510133	-0.499598	1.31183	1.05418	200
H15_R3_PD_T1	1869	IMC-60 x IMC-67	1.27862	1.52051	0.551372	-1.91271	0.188756	1.89979	1.59668	201
H15_R4_PA_T1	1307	IMC-60 x IMC-67	0.740296	0.405351	0.502178	-1.9918	-0.348818	1.23909	0.965727	202
H30_R5_PB_T1	2339	PA-169 x Criollo-27	0.500702	-1.61516	-0.720536	-1.02362	0.824463	0.919163	0.88019	203
H2_R4_PA_T2	1262	PA-169 x PA-150	-0.173379	0.0774519	-0.200986	-1.66476	0.0718288	1.22682	0.662948	204
H11_R3_PD_T2	2048	UF-273 (Tipo 1) x IMC-67	0.950724	-0.744962	0.146993	-0.646219	0.106419	0.77009	1.52859	205
H11_R1_PD_T1	1039	UF-273 (Tipo 1) x IMC-67	2.0955	-0.919503	-0.227633	-0.283419	0.837527	1.43992	1.69008	206
H14_R4_PD_T3	1709	IMC-60 x PA-150	1.90145	0.962283	0.12685	-1.52298	0.540052	1.6479	1.58734	207
H15_R4_PD_T3	2087	IMC-60 x IMC-67	1.36783	0.830126	0.402491	-1.66795	0.0480653	1.2452	1.31214	208
H15_R2_PC_T1	795	IMC-60 x IMC-67	0.468778	0.515248	0.350676	-1.93243	0.0899534	1.74066	1.00224	209
H17_R5_PC_T4	2506	UF-273 (Tipo 2) x IMC-67	0.792565	-0.218336	0.0925888	-0.942272	0.225197	1.04294	1.20777	210
H14_R3_PD_T4	2120	IMC-60 x PA-150	0.702514	1.32591	-0.239691	-0.964969	-0.557216	0.883888	0.872913	211
H31_R2_PD_T1	1043	UF-273 (Tipo 2) x Criollo-27	2.24408	-1.59392	-1.30526	0.0664137	0.813031	1.32095	1.14407	212
H11_R5_PC_T1	2501	UF-273 (Tipo 1) x IMC-67	0.818525	-0.876007	-0.284573	-0.21964	0.488732	1.37648	1.19684	213
H30_R2_PC_T3	171	PA-169 x Criollo-27	1.02674	-1.69117	0.112163	-0.690066	1.03616	1.72483	1.30032	214
H14_R5_PB_T2	2590	IMC-60 x PA-150	0.0359416	1.14337	-0.888383	-1.60874	-0.551027	1.25049	0.180639	215
H31_R4_PB_T1	1561	UF-273 (Tipo 2) x Criollo-27	1.31085	-1.50846	-1.73028	0.130756	-0.22303	0.873345	0.755048	216
H4_R3_PB_T4	1680	PA-169 x IMC-67	1.05577	-0.462516	0.134691	-1.89464	1.60787	1.19814	1.519	217
H17_R5_PB_T3	2457	UF-273 (Tipo 2) x IMC-67	1.50718	-0.0141098	0.482248	-0.674271	0.120121	1.77553	1.51589	218
H17_R2_PA_T2	238	UF-273 (Tipo 2) x IMC-67	-0.185766	-0.117363	-0.936618	-0.658193	-0.564494	0.588326	0.409122	219
H14_R2_PB_T3	557	IMC-60 x PA-150	-0.314117	1.14483	0.600863	-2.53847	-0.818688	1.53801	0.617324	220
H4_R1_PB_T2	638	PA-169 x IMC-67	0.39261	-0.552583	-0.710286	-1.89263	0.888504	0.631138	0.877435	221
H17_R4_PB_T1	1757	UF-273 (Tipo 2) x IMC-67	0.802494	-0.171632	-0.0638112	-0.912303	0.301596	0.766336	1.19648	222
H17_R2_PB_T1	407	UF-273 (Tipo 2) x IMC-67	0.0901603	-0.296283	-0.29729	-0.907044	-0.764167	0.59605	0.530202	223
H4_R5_PB_T1	2343	PA-169 x IMC-67	0.517347	-0.680554	0.555174	-1.96165	0.449402	0.868921	1.27107	224
H30_R1_PB_T1	265	PA-169 x Criollo-27	1.1685	-1.81018	0.460259	-0.99612	1.11094	2.0694	1.43218	225
H17_R3_PA_T1	1099	UF-273 (Tipo 2) x IMC-67	0.189837	0.352058	-0.418445	-1.03135	-0.109865	0.653255	0.795172	226
H15_R5_PC_T3	2617	IMC-60 x IMC-67	1.04222	0.86246	0.376802	-1.7252	0.449796	1.47066	1.45991	227
H11_R5_PA_T2	2304	UF-273 (Tipo 1) x IMC-67	0.60853	-0.738549	0.310003	-1.02357	0.702375	1.05371	1.39293	228
H30_R1_PB_T4	266	PA-169 x Criollo-27	0.974948	-1.64941	-0.208639	-0.498669	1.06334	1.4518	1.10933	229
H14_R5_PA_T2	2322	IMC-60 x PA-150	0.387653	0.921843	-0.438204	-1.5476	-0.235373	1.30174	0.512504	230
H27_R5_PC_T4	2510	ICS-43 x IMC-67	-0.101218	0.644997	-1.59647	-0.860332	-0.7264	0.576665	0.236174	231
H15_R4_PB_T1	1691	IMC-60 x IMC-67	0.398477	1.1292	-0.487835	-1.97056	0.0254703	0.379471	0.94266	232
H11_R3_PC_T2	1846	UF-273 (Tipo 1) x IMC-67	1.67951	-1.15786	0.381107	-0.64169	0.65314	1.47837	1.69677	233
H2_R3_PD_T3	1917	PA-169 x PA-150	0.753641	-0.398393	-0.246909	-1.4287	0.794533	0.688604	1.10414	234
H14_R1_PD_T2	952	IMC-60 x PA-150	0.183038	0.653033	-0.176348	-1.03296	-0.93107	1.0835	0.38534	235
H11_R5_PB_T4	2480	UF-273 (Tipo 1) x IMC-67	1.83572	-1.19298	0.048814	-0.466807	1.04583	1.24471	1.82506	236
H11_R2_PD_T2	548	UF-273 (Tipo 1) x IMC-67	0.844008	-0.79128	0.310155	-0.795941	0.501557	0.998109	1.3835	237
H17_R2_PA_T3	237	UF-273 (Tipo 2) x IMC-67	0.822941	0.0969993	-0.396722	-0.891078	0.939841	0.932668	1.14653	238
H4_R2_PB_T1	337	PA-169 x IMC-67	1.83373	-0.354184	0.0132538	-1.54842	1.14499	0.808168	1.60659	239
H14_R2_PD_T1	917	IMC-60 x PA-150	0.804619	1.10319	0.043346	-1.47427	-0.221303	1.29851	0.817898	241
H14_R3_PA_T1	1227	IMC-60 x PA-150	0.804619	1.10319	0.043346	-1.47427	-0.221303	1.29851	0.817898	241
H14_R4_PA_T3	1519	IMC-60 x PA-150	0.804619	1.10319	0.043346	-1.47427	-0.221303	1.29851	0.817898	241
H4_R1_PD_T1	651	PA-169 x IMC-67	1.02804	-0.659633	0.2559	-1.79408	1.3659	1.13655	1.37053	243
H30_R4_PB_T4	1438	PA-169 x Criollo-27	1.88358	-2.08972	0.247277	-0.830129	1.64479	1.57398	1.73051	244
H4_R2_PC_T3	431	PA-169 x IMC-67	0.387341	-0.463088	0.497196	-2.10981	1.02682	1.6148	1.10026	245
H17_R3_PC_T4	1800	UF-273 (Tipo 2) x IMC-67	0.630643	-0.218978	-0.58749	-0.627721	0.387374	0.997059	0.930468	246
H7_R4_PD_T2	2030	UF-273 (Tipo 1) x PA-150	1.06892	-0.305334	-0.112034	-0.0291679	-0.381164	0.937675	1.08974	247
H27_R1_PB_T2	692	ICS-43 x IMC-67	-0.591282	0.488492	-2.69418	-0.876964	-0.754674	0.266784	0.123744	248
H11_R1_PB_T3	831	UF-273 (Tipo 1) x IMC-67	1.38313	-0.951081	0.400919	-0.345222	0.22382	1.23819	1.56223	249
H15_R3_PA_T4	1224	IMC-60 x IMC-67	0.358192	0.744761	0.877912	-2.1621	-0.446473	0.965537	0.988749	250
H14_R5_PA_T1	2319	IMC-60 x PA-150	1.69852	1.44244	0.589032	-1.57521	0.373978	1.88363	1.91098	251
H30_R5_PB_T3	2365	PA-169 x Criollo-27	2.13657	-1.42376	-0.147195	-0.264987	1.20531	1.56918	1.52193	252
H4_R3_PB_T1	1679	PA-169 x IMC-67	0.602252	-0.462516	0.110802	-1.72084	0.912825	0.948337	1.12146	253
H14_R2_PB_T4	532	IMC-60 x PA-150	2.12772	1.14483	0.567418	-1.59881	0.323844	1.72062	1.59126	254
H11_R3_PB_T3	1663	UF-273 (Tipo 1) x IMC-67	0.524917	-0.631058	-0.576104	-0.33525	-0.093347	0.399829	0.989706	255
H31_R2_PC_T1	981	UF-273 (Tipo 2) x Criollo-27	1.62647	-1.36103	-0.940702	0.0435878	-0.244488	0.050205	1.14126	256
H30_R3_PD_T2	2162	PA-169 x Criollo-27	1.04762	-1.9605	-0.027251	-0.851429	1.52274	1.10347	1.22901	257
H31_R1_PC_T2	764	UF-273 (Tipo 2) x Criollo-27	1.18886	-1.56609	-2.04822	0.298946	0.151902	0.90904	0.881363	258
H30_R1_PA_T3	191	PA-169 x Criollo-27	1.97938	-1.78091	0.169341	-0.478367	1.54964	2.03782	1.80135	259
H17_R3_PC_T2	1850	UF-273 (Tipo 2) x IMC-67	0.553267	0.403693	-0.396376	-0.646746	-0.145807	1.05308	0.722171	260
H18_R5_PA_T2	2332	UF-273 (Tipo 2) x PA-150	0.95541	0.633504	-0.270777	-0.580859	0.344417	1.1725	1.11066	261
H27_R5_PC_T1	2509	ICS-43 x IMC-67	-0.230588	0.989507	-1.23813	-0.567669	-1.03108	0.647416	0.143171	262
H18_R5_PC_T2	2620	UF-273 (Tipo 2) x PA-150	0.739941	-0.243207	-0.74803	-0.780534	0.548708	0.797632	0.955512	263
H14_R5_PD_T1	2657	IMC-60 x PA-150	0.410173	1.10247	0.2222	-1.26909	-1.10391	1.42619	0.467874	264.5
H7_R1_PC_T1	643	UF-273 (Tipo 1) x PA-150	1.26732	-0.185684	-0.382317	0.0201903	0.301392	1.3636	1.32037	264.5
H15_R5_PD_T1	2699	IMC-60 x IMC-67	0.39254	0.23548	0.0811066	-1.9204	-0.0619569	0.625888	0.867276	266
H17_R2_PD_T4	600	UF-273 (Tipo 2) x IMC-67	0.550391	0.0933237	-0.0804822	-1.06106	0.264615	1.07482	0.957192	267
H30_R2_PD_T2	1000	PA-169 x Criollo-27	1.18965	-1.87195	0.952073	-0.752756	0.183977	1.53982	1.26591	268
H17_R1_PB_T1	519	UF-273 (Tipo 2) x IMC-67	1.0695	0.138781	0.206332	-1.1175	0.602598	0.987217	1.48092	269
H4_R4_PB_T1	1563	PA-169 x IMC-67	0.626266	-0.636474	0.291538	-1.77941	1.03628	1.12708	1.10435	270
H17_R2_PC_T3	611	UF-273 (Tipo 2) x IMC-67	0.441106	-0.465447	-0.529918	-1.05743	-0.280365	-0.469984	1.00608	271
H17_R4_PD_T4	2132	UF-273 (Tipo 2) x IMC-67	0.252687	-0.562585	-0.0664655	-0.750013	-0.241453	0.952814	0.645031	272
H29_R4_PC_T4	1882	UF-273 (Tipo 1) x Criollo-27	0.729858	-2.12262	-1.48398	0.448406	-0.118754	1.1325	0.629396	273
H29_R3_PC_T2	1784	UF-273 (Tipo 1) x Criollo-27	1.59664	-2.62831	-0.418765	0.762728	-0.165769	1.22122	1.07553	274
H17_R1_PD_T3	1087	UF-273 (Tipo 2) x IMC-67	0.698113	-0.0967948	-0.0521516	-0.738943	-0.463584	0.474892	0.91521	275
H14_R2_PD_T3	939	IMC-60 x PA-150	1.02764	0.645037	0.00789706	-1.34598	0.0945649	1.2996	0.927754	276
H14_R5_PA_T3	2321	IMC-60 x PA-150	0.725066	1.74867	-0.175423	-1.34	-0.368668	1.2751	0.639821	277.5
H4_R3_PC_T4	2062	PA-169 x IMC-67	1.65314	-1.18386	0.620438	-1.7555	1.73637	1.5135	1.60653	277.5
H17_R1_PC_T4	844	UF-273 (Tipo 2) x IMC-67	0.459157	-0.0438468	-0.480937	-0.908407	-0.174414	0.757756	0.589415	279
H18_R1_PC_T3	893	UF-273 (Tipo 2) x PA-150	0.646557	0.246285	-1.26208	-0.484037	-0.336297	0.59935	0.534201	280
H15_R1_PA_T2	64	IMC-60 x IMC-67	2.48113	0.556133	0.972577	-2.07411	0.831328	2.39746	2.24488	281
H15_R1_PD_T2	1080	IMC-60 x IMC-67	0.311515	0.521343	0.829241	-1.84608	-0.03648	1.3612	0.965049	282
H14_R1_PD_T4	906	IMC-60 x PA-150	1.10447	1.58193	-0.0569015	-1.35933	-0.121776	1.22875	0.832218	283
H11_R3_PD_T4	1986	UF-273 (Tipo 1) x IMC-67	-0.0543597	-0.921045	-0.306902	-0.422064	-0.636227	0.803458	0.364846	284
H6_R4_PA_T2	1258	IMC-60 x LF-1	0.748268	1.0954	0.398052	-0.285197	-0.980957	1.34124	0.905802	285
H4_R3_PA_T4	1424	PA-169 x IMC-67	0.837582	-0.136646	0.192556	-1.79754	0.739743	0.697777	1.24709	286
H11_R1_PB_T2	832	UF-273 (Tipo 1) x IMC-67	-0.118446	-1.34918	-0.936877	-0.678751	-0.0903761	0.452973	0.391004	287
H15_R5_PB_T4	2532	IMC-60 x IMC-67	0.649378	0.193324	0.0986254	-1.69602	-0.296096	0.927099	0.666644	288
H18_R4_PC_T2	1770	UF-273 (Tipo 2) x PA-150	1.70203	0.041894	-0.494067	-0.210521	0.270363	0.981883	1.17569	289
H17_R2_PB_T2	426	UF-273 (Tipo 2) x IMC-67	0.520543	0.247278	0.0323811	-1.04292	0.187943	0.610679	1.13957	290
H14_R1_PD_T1	905	IMC-60 x PA-150	1.17165	0.918433	0.396993	-1.51289	0.201942	1.3814	1.13046	291
H11_R1_PB_T1	769	UF-273 (Tipo 1) x IMC-67	0.906403	-0.813277	-0.172422	-0.379944	0.215251	0.930605	1.03279	292
H11_R2_PD_T4	542	UF-273 (Tipo 1) x IMC-67	0.424644	-0.285998	0.245654	-0.551371	0.025502	0.98841	1.03024	293
H14_R5_PB_T3	2589	IMC-60 x PA-150	0.751347	1.47002	0.497191	-1.46813	-0.39869	1.58604	0.854791	294
H14_R3_PB_T4	1486	IMC-60 x PA-150	0.45977	0.991229	0.172796	-1.32135	-0.0753555	1.46806	0.809855	295
H17_R2_PA_T1	211	UF-273 (Tipo 2) x IMC-67	2.50641	0.181213	0.124063	-0.624173	0.67325	1.17842	1.81377	296
H30_R2_PC_T4	150	PA-169 x Criollo-27	1.9051	-2.0561	-0.0431172	-0.224988	1.5503	1.80741	1.43844	297
H14_R5_PC_T2	2624	IMC-60 x PA-150	0.385519	0.943695	0.626193	-1.40175	-0.222935	1.61757	0.878009	298
H14_R3_PA_T2	1270	IMC-60 x PA-150	1.08333	2.13168	0.429376	-1.34763	0.422301	1.66069	1.34423	299
H14_R2_PC_T1	735	IMC-60 x PA-150	0.375661	1.17357	0.0870328	-1.67446	-0.438017	1.13582	0.610757	300
H7_R4_PC_T1	1497	UF-273 (Tipo 1) x PA-150	1.43841	-0.92489	0.608359	-0.290485	0.174469	1.3654	1.47475	301
H7_R2_PC_T4	594	UF-273 (Tipo 1) x PA-150	1.22404	-0.641091	-0.201222	-0.0368917	0.364953	1.22926	1.21457	302
H11_R5_PD_T4	2562	UF-273 (Tipo 1) x IMC-67	0.157661	-0.777996	-0.460291	-0.520383	-0.0780737	0.86838	0.50591	303
H30_R3_PC_T1	1921	PA-169 x Criollo-27	0.00249828	-1.646	-1.65522	-0.135151	-0.0243935	0.829669	0.340174	304
H14_R2_PC_T2	738	IMC-60 x PA-150	0.652587	0.969418	0.827598	-1.62176	-0.228553	1.62097	0.892064	305.5
H30_R5_PA_T3	2299	PA-169 x Criollo-27	2.40381	-1.43624	0.350231	-0.520713	1.77067	1.77246	1.97646	305.5
H2_R1_PA_T4	6	PA-169 x PA-150	0.760506	0.257988	-0.503122	-1.34374	1.82819	0.871275	1.06755	307
H11_R3_PB_T2	1664	UF-273 (Tipo 1) x IMC-67	0.784444	-1.28946	-0.576104	-0.117907	0.335103	0.517034	1.11155	308
H30_R1_PC_T4	398	PA-169 x Criollo-27	0.934854	-2.19548	0.316649	-0.600951	1.04661	1.42446	1.20587	309
H31_R2_PB_T4	734	UF-273 (Tipo 2) x Criollo-27	0.843159	-1.45449	-1.98503	0.198822	-0.080594	0.981327	0.489466	310
H11_R3_PC_T1	1803	UF-273 (Tipo 1) x IMC-67	1.66777	-0.62451	0.333328	-0.597134	0.881646	1.18615	1.85117	311
H31_R3_PC_T4	1798	UF-273 (Tipo 2) x Criollo-27	1.63273	-1.83326	-0.855519	0.127162	0.124869	0.97868	0.923886	312
H14_R3_PD_T1	2119	IMC-60 x PA-150	0.978599	0.907392	0.954769	-1.56764	0.137824	1.21641	1.357	313
H30_R2_PD_T4	986	PA-169 x Criollo-27	2.12873	-2.11694	0.187618	-0.680125	1.51693	1.44007	1.34516	314
H30_R4_PD_T3	2023	PA-169 x Criollo-27	0.832215	-1.75823	-0.748847	-0.487085	1.36994	1.29593	0.829148	315
H7_R5_PD_T1	2601	UF-273 (Tipo 1) x PA-150	0.930339	-0.852888	-0.476949	-0.209054	0.540302	0.625357	1.16568	316
H17_R4_PD_T1	2131	UF-273 (Tipo 2) x IMC-67	0.275856	0.00904706	-0.52036	-0.63451	-0.174805	0.924817	0.503685	317
H14_R3_PC_T1	1605	IMC-60 x PA-150	1.71568	1.094	0.916016	-1.68189	-0.0539695	1.05608	1.23092	318
H2_R4_PA_T3	1261	PA-169 x PA-150	1.69095	-0.351272	0.229019	-1.32761	1.51904	1.13358	1.54245	319
H4_R2_PA_T1	287	PA-169 x IMC-67	1.25459	-0.525376	1.15436	-2.06239	1.41224	1.49241	1.66333	320
H11_R4_PC_T4	1938	UF-273 (Tipo 1) x IMC-67	-0.504273	-1.26816	-1.00308	-1.6272	-0.116354	-0.430302	0.38467	321
H14_R4_PC_T1	1689	IMC-60 x PA-150	0.595444	1.48288	0.639141	-1.3937	-0.147482	1.4797	0.992585	322
H31_R2_PC_T2	1004	UF-273 (Tipo 2) x Criollo-27	0.507154	-1.36868	-1.18915	0.0735983	-0.101671	1.10053	0.455685	323
H11_R2_PC_T1	145	UF-273 (Tipo 1) x IMC-67	-0.531092	-1.10795	0.0604862	-0.450646	-1.00366	1.06741	0.0578444	324
H31_R3_PB_T2	1658	UF-273 (Tipo 2) x Criollo-27	1.14988	-1.05754	-1.24562	-0.061799	0.438129	0.828716	0.83507	325
H14_R3_PC_T4	1606	IMC-60 x PA-150	1.23554	1.07103	0.820459	-1.43936	0.326875	1.61626	1.44311	326
H11_R3_PA_T2	1596	UF-273 (Tipo 1) x IMC-67	0.703803	-1.37398	-0.663327	-0.207004	0.255559	0.843246	0.811376	327
H17_R5_PC_T1	2505	UF-273 (Tipo 2) x IMC-67	0.386462	0.422198	0.140367	-1.12667	0.0538171	0.810008	0.933804	328
H29_R2_PC_T1	861	UF-273 (Tipo 1) x Criollo-27	1.53453	-2.67555	-1.34081	0.63785	0.379078	0.947965	1.04958	329
H29_R4_PB_T4	1566	UF-273 (Tipo 1) x Criollo-27	2.01867	-2.82031	-0.841261	0.743092	0.522313	1.09354	1.20196	330
H15_R5_PD_T2	2710	IMC-60 x IMC-67	0.28554	0.498329	0.750004	-1.72727	-0.909335	0.625888	0.702505	331
H2_R1_PB_T2	370	PA-169 x PA-150	0.346968	0.0723629	0.54004	-1.72855	0.105375	1.09588	0.878198	332
H7_R3_PB_T1	1167	UF-273 (Tipo 1) x PA-150	0.0664809	-0.820916	-0.659071	-0.485358	-0.543127	0.29442	0.452615	333
H4_R5_PC_T1	2543	PA-169 x IMC-67	1.22264	0.240072	1.01597	-2.09594	1.43009	1.71419	1.62092	334
H14_R1_PC_T2	756	IMC-60 x PA-150	1.28207	0.984263	0.43787	-1.53148	0.415338	1.36995	1.18501	335
H17_R4_PA_T3	1765	UF-273 (Tipo 2) x IMC-67	-0.629841	0.0665565	-1.24872	-1.69978	-1.02424	-0.484306	-0.0173231	336
H14_R1_PC_T4	718	IMC-60 x PA-150	0.0966756	1.00213	0.0795324	-1.36764	-0.755758	1.42037	0.34265	337
H4_R5_PA_T2	2194	PA-169 x IMC-67	0.588659	-0.469843	0.496247	-1.95098	1.27119	0.707139	1.36445	338
H2_R1_PC_T2	626	PA-169 x PA-150	0.285721	-0.0498351	0.475804	-1.84707	0.486063	0.701438	1.07848	339
H15_R5_PC_T2	2618	IMC-60 x IMC-67	1.14622	0.671065	0.663472	-1.82678	0.0784727	1.75743	0.893704	340
H15_R4_PC_T3	1897	IMC-60 x IMC-67	-0.0116039	0.80632	0.115289	-2.44423	-0.7361	0.495893	0.51536	341.5
H14_R2_PB_T1	531	IMC-60 x PA-150	0.696194	1.34898	0.149357	-1.5656	-0.0569999	1.445	0.721698	341.5
H4_R5_PD_T4	2574	PA-169 x IMC-67	0.223447	-0.788516	0.261602	-1.55207	0.288358	1.10486	0.706451	343
H11_R4_PB_T1	1949	UF-273 (Tipo 1) x IMC-67	0.804974	-0.929001	0.792772	-0.337288	-0.173401	0.840327	1.11546	344
H17_R4_PC_T1	2013	UF-273 (Tipo 2) x IMC-67	0.384288	-0.142323	0.324593	-1.37445	0.187077	0.892855	0.940955	345
H4_R5_PC_T3	2545	PA-169 x IMC-67	-0.058048	0.000190203	-0.226268	-1.86687	1.43961	1.35309	0.693157	346
H31_R1_PB_T2	690	UF-273 (Tipo 2) x Criollo-27	0.917271	-1.08952	-1.60282	0.374783	0.104053	1.19005	0.659171	347
H11_R1_PD_T3	1073	UF-273 (Tipo 1) x IMC-67	0.512934	-0.950126	-0.705417	0.0116399	0.113923	0.733519	0.859616	348
H18_R4_PA_T2	1252	UF-273 (Tipo 2) x PA-150	0.223706	0.158351	-0.829577	-0.63523	-0.236913	0.963649	0.271708	349
H30_R3_PC_T2	1984	PA-169 x Criollo-27	0.768592	-1.43163	-0.365204	-0.691364	1.08958	0.661913	1.00085	350
H4_R4_PB_T3	1573	PA-169 x IMC-67	0.253011	-0.919738	0.172092	-1.81674	1.05532	0.840609	0.896419	351
H31_R3_PD_T4	1926	UF-273 (Tipo 2) x Criollo-27	0.925503	-1.77071	-1.74896	0.0364533	0.242469	0.869421	0.65957	352
H11_R5_PD_T2	2592	UF-273 (Tipo 1) x IMC-67	0.157661	-0.98215	0.113049	-0.571687	0.207559	1.27139	0.733267	353
H30_R2_PB_T1	91	PA-169 x Criollo-27	0.303595	-1.73149	-0.704404	-0.614266	0.714511	0.980673	0.598489	354
H17_R3_PD_T4	1988	UF-273 (Tipo 2) x IMC-67	0.151609	0.137031	-0.633145	-0.929437	0.0768934	0.694036	0.507947	355
H31_R2_PA_T4	154	UF-273 (Tipo 2) x Criollo-27	1.14166	-1.66764	-1.42055	0.051532	0.125398	0.888432	0.662509	356
H27_R1_PA_T2	118	ICS-43 x IMC-67	-1.03432	1.06424	-0.985301	-0.847394	-1.22981	0.424373	-0.194138	357
H11_R4_PA_T1	1693	UF-273 (Tipo 1) x IMC-67	0.527402	-0.938871	-0.150292	-0.513784	0.236952	0.159356	1.07908	358
H29_R2_PB_T1	663	UF-273 (Tipo 1) x Criollo-27	1.93076	-2.56662	-0.128141	0.628545	0.214475	1.53513	1.25256	359
H14_R1_PB_T2	438	IMC-60 x PA-150	0.615443	1.03978	0.221806	-1.29653	-0.756601	0.729721	0.661964	360
H11_R3_PD_T3	2047	UF-273 (Tipo 1) x IMC-67	0.475516	-0.951668	-0.521905	-0.219959	0.449178	0.852035	0.844956	361
PA-150			0.308907	0.859535	-0.392238	-1.30939	-0.266211	0.812438	0.428808	362
H3_R3_PB_T2	1278	IMC-60 x Sta.Clara 3	1.66612	0.863177	-0.00305145	-0.149731	0.313781	1.59376	1.39577	363
H2_R2_PA_T2	366	PA-169 x PA-150	1.09567	-0.141099	0.697671	-1.22004	0.535269	1.33059	1.18693	364
H30_R2_PA_T2	38	PA-169 x Criollo-27	0.767729	-1.56812	0.351392	-0.947141	1.13812	0.946141	1.12937	365
H31_R3_PC_T1	1797	UF-273 (Tipo 2) x Criollo-27	2.50715	-1.75926	-0.592738	0.835074	0.772304	1.30724	1.47225	366
H17_R2_PC_T2	612	UF-273 (Tipo 2) x IMC-67	0.420954	0.361378	-0.54664	-0.673772	-0.308928	0.433926	0.643237	367
H14_R4_PC_T3	1703	IMC-60 x PA-150	1.57458	0.77089	0.519695	-1.45238	0.72846	1.07728	1.57591	368
H15_R3_PC_T2	1780	IMC-60 x IMC-67	0.0451562	1.42484	-0.477934	-1.43789	-0.546302	1.14307	0.126765	369
H14_R1_PB_T3	437	IMC-60 x PA-150	2.69586	0.817759	0.723479	-1.18256	0.900072	1.78414	1.96874	370
H29_R4_PC_T2	1896	UF-273 (Tipo 1) x Criollo-27	1.24398	-2.33698	-1.2212	0.394966	0.26209	0.313346	1.08463	371
H15_R3_PA_T1	1223	IMC-60 x IMC-67	0.199611	0.673307	0.280681	-2.30954	-0.256051	0.429024	0.784349	372
H31_R4_PA_T4	1238	UF-273 (Tipo 2) x Criollo-27	1.35219	-1.96318	-2.22493	0.386543	0.0461219	0.59737	0.733442	373
H29_R1_PB_T3	563	UF-273 (Tipo 1) x Criollo-27	1.39141	-2.50474	-1.47503	0.666792	0.411057	1.12656	0.865352	374
H18_R4_PB_T3	1313	UF-273 (Tipo 2) x PA-150	0.305626	0.620416	-0.924222	-0.817954	-0.422297	0.0202242	0.540437	375
H2_R2_PC_T1	669	PA-169 x PA-150	0.775374	0.119648	0.944473	-1.68154	0.754141	1.17716	1.24893	376
H17_R4_PA_T4	1756	UF-273 (Tipo 2) x IMC-67	0.573062	-0.277954	-0.269258	-0.34037	-0.176863	0.909557	0.62272	377
H29_R1_PC_T4	780	UF-273 (Tipo 1) x Criollo-27	2.01285	-2.41689	-1.36885	0.92115	0.884899	0.87876	1.2048	378
H7_R2_PD_T2	678	UF-273 (Tipo 1) x PA-150	1.03003	-0.68334	-0.132527	-0.167731	0.608327	1.07158	1.0934	379
H31_R1_PC_T1	709	UF-273 (Tipo 2) x Criollo-27	1.07609	-1.47422	-0.829868	0.137116	-0.00995722	0.905057	0.684142	380
H15_R5_PB_T2	2558	IMC-60 x IMC-67	0.18338	0.514867	0.241961	-1.51081	-0.105674	1.12205	0.591163	381
H29_R1_PC_T1	779	UF-273 (Tipo 1) x Criollo-27	1.68232	-2.82265	-0.986628	0.506477	0.751603	0.568499	1.33921	382
H31_R3_PB_T1	1607	UF-273 (Tipo 2) x Criollo-27	0.327786	-1.3944	-0.743948	-0.287191	0.0382421	0.893017	0.40241	383
H31_R3_PC_T2	1852	UF-273 (Tipo 2) x Criollo-27	1.39526	-1.36116	-1.23775	0.554088	-0.170285	0.589373	0.825043	384
H11_R1_PA_T2	698	UF-273 (Tipo 1) x IMC-67	0.50863	-0.977869	0.25546	-0.538574	1.12426	1.04127	1.13728	385
H18_R4_PB_T2	1314	UF-273 (Tipo 2) x PA-150	1.45273	0.178932	-0.852554	-0.413263	0.263222	0.812143	0.763466	386
H11_R2_PC_T4	146	UF-273 (Tipo 1) x IMC-67	1.59773	-0.799168	0.227711	-0.455385	1.38613	1.08983	1.60855	387
H17_R2_PC_T4	606	UF-273 (Tipo 2) x IMC-67	0.0461411	0.323099	-0.226525	-1.13207	-0.175632	0.450259	0.605672	388
H11_R5_PC_T3	2523	UF-273 (Tipo 1) x IMC-67	0.637054	-0.898974	0.193211	-0.204808	0.622027	1.25317	1.10072	389
H4_R3_PB_T2	1714	PA-169 x IMC-67	1.24025	-0.421686	1.52027	-2.03622	2.798	1.65323	1.71149	390
H4_R4_PA_T1	1373	PA-169 x IMC-67	-0.188807	-0.270247	-0.278806	-2.07049	0.722766	0.824139	0.512387	391
H14_R3_PC_T3	1659	IMC-60 x PA-150	-0.349042	0.420287	-0.278445	-2.36195	-1.29171	0.198741	-0.0776216	392
H17_R1_PB_T2	570	UF-273 (Tipo 2) x IMC-67	-0.203826	-0.0449576	-0.080338	-0.933787	-0.682751	0.591084	0.339372	393
H31_R3_PA_T3	1407	UF-273 (Tipo 2) x Criollo-27	1.94174	-1.82123	-2.07699	0.385795	0.222811	0.999876	0.678626	394
H30_R4_PD_T2	2024	PA-169 x Criollo-27	2.93969	-1.78885	0.899508	-0.731323	2.79811	2.17175	2.32933	395
H2_R1_PB_T3	369	PA-169 x PA-150	0.401814	-0.376777	0.301148	-1.51943	0.533825	0.629264	1.02576	396
H7_R1_PD_T2	818	UF-273 (Tipo 1) x PA-150	0.96793	-0.566838	0.0344169	5.99923e-05	0.1755	0.901408	1.20233	397
H4_R1_PB_T3	637	PA-169 x IMC-67	0.342033	-0.271871	0.197504	-1.71508	0.821856	1.2769	0.769193	398
H14_R5_PC_T3	2623	IMC-60 x PA-150	-0.0296923	1.7501	-0.353265	-1.67994	-0.756117	0.694485	0.14128	399
H29_R4_PB_T2	1572	UF-273 (Tipo 1) x Criollo-27	1.62997	-3.05508	-1.79683	0.856582	0.731777	0.611216	1.1646	400
H4_R2_PA_T2	290	PA-169 x IMC-67	0.23864	0.0488079	0.44963	-2.01129	0.993308	1.3	0.894113	401
H29_R1_PA_T2	314	UF-273 (Tipo 1) x Criollo-27	0.886898	-2.51683	-0.763555	0.555471	-0.0565078	1.02735	0.719146	402
H2_R5_PA_T1	2221	PA-169 x PA-150	0.69334	-0.274851	0.218726	-0.983776	0.482814	1.14347	0.879665	403
H31_R1_PB_T4	656	UF-273 (Tipo 2) x Criollo-27	0.841914	-1.42383	-1.55504	0.0874181	0.16118	0.832506	0.586891	404
H27_R3_PC_T3	1977	ICS-43 x IMC-67	-0.101441	1.01784	-0.820901	-0.85967	-0.151899	0.342953	0.460522	405
H4_R5_PA_T4	2192	PA-169 x IMC-67	2.05091	-0.331018	1.28459	-1.74061	1.82342	1.61305	1.90034	406
H4_R3_PD_T2	2102	PA-169 x IMC-67	0.341293	-0.0287169	0.894368	-1.80787	0.861601	1.03162	1.0884	407
H11_R4_PC_T1	1937	UF-273 (Tipo 1) x IMC-67	1.20377	-1.0538	0.143601	-0.328003	0.369222	0.785099	1.09556	408
H4_R2_PD_T3	555	PA-169 x IMC-67	0.353328	-0.11699	0.753129	-2.026	1.59532	1.3489	1.08423	409
H18_R3_PC_T4	1794	UF-273 (Tipo 2) x PA-150	0.501733	0.721523	-0.934399	-0.593648	0.0330991	0.536986	0.60801	410
H29_R2_PD_T3	933	UF-273 (Tipo 1) x Criollo-27	0.241264	-2.5618	-0.70833	0.0456532	-0.00987272	0.708042	0.588265	411
H7_R4_PA_T2	1136	UF-273 (Tipo 1) x PA-150	0.498077	-0.478554	-0.790158	-0.0720068	-0.0408095	0.450632	0.722492	412
H2_R4_PD_T3	1833	PA-169 x PA-150	0.489873	-0.161344	0.97914	-1.75332	0.692406	1.5238	1.00506	413
H17_R5_PA_T2	2368	UF-273 (Tipo 2) x IMC-67	0.441329	0.17073	0.151516	-1.02412	-0.0329583	1.07691	0.615183	414
H4_R4_PD_T2	2018	PA-169 x IMC-67	0.223589	-0.648775	0.356304	-1.81245	0.745099	0.79995	0.873636	415
H14_R5_PD_T2	2688	IMC-60 x PA-150	2.08514	1.11012	1.39277	-1.78516	1.03834	2.04629	2.101	416
H7_R5_PB_T4	2508	UF-273 (Tipo 1) x PA-150	1.04499	-0.959766	-0.0432273	0.239247	0.241303	1.20066	1.07643	417
H15_R1_PD_T4	1034	IMC-60 x IMC-67	0.259934	0.919444	-0.150216	-1.55365	0.00160439	0.630523	0.598249	418
H17_R3_PA_T4	1100	UF-273 (Tipo 2) x IMC-67	0.141695	0.183631	-0.107886	-0.734531	-0.395498	0.601252	0.559243	419
H27_R3_PB_T1	1805	ICS-43 x IMC-67	-0.903975	0.909348	-1.59757	-0.813014	-1.04134	0.13074	-0.271201	420
H4_R5_PC_T2	2546	PA-169 x IMC-67	0.132287	-0.958314	0.609854	-1.95199	1.38249	1.10871	0.916496	421
H4_R3_PD_T1	2059	PA-169 x IMC-67	1.57943	-0.181833	1.32437	-1.89279	1.86132	1.47885	1.73539	422
H4_R1_PC_T1	645	PA-169 x IMC-67	0.979391	0.379757	0.919489	-1.64086	1.13075	1.54295	1.25302	423
H3_R2_PC_T2	746	IMC-60 x Sta.Clara 3	1.06343	0.567184	0.38536	-0.506956	0.346118	1.4208	1.12971	424
H11_R2_PC_T2	176	UF-273 (Tipo 1) x IMC-67	-0.0412372	-1.10795	-0.269185	-0.468869	-0.660903	0.343999	0.3431	425
H7_R1_PD_T1	783	UF-273 (Tipo 1) x PA-150	1.5562	-0.474968	-0.108918	0.0270707	0.508739	0.847256	1.45851	426
H4_R2_PD_T2	556	PA-169 x IMC-67	0.134691	-0.0838149	0.502292	-2.0938	1.01454	1.27294	0.85563	427
H17_R2_PD_T3	617	UF-273 (Tipo 2) x IMC-67	-0.13008	-0.0444804	-0.799547	-0.521918	-0.478032	0.755237	0.015365	428
H4_R5_PB_T3	2361	PA-169 x IMC-67	0.533947	-0.515189	1.24796	-1.69653	0.754077	1.51408	1.05021	429
H30_R3_PC_T4	1922	PA-169 x Criollo-27	0.035075	-2.1768	-0.365204	-2.20848	1.24191	0.089307	0.745297	430
H15_R2_PB_T4	476	IMC-60 x IMC-67	0.203279	0.969382	0.220984	-1.64009	-0.292592	1.05235	0.453694	431
H17_R2_PD_T2	618	UF-273 (Tipo 2) x IMC-67	-0.13008	0.468457	-0.391042	-1.43159	-0.0495818	0.311684	0.515601	432
H30_R1_PC_T3	435	PA-169 x Criollo-27	0.902533	-1.88096	-0.143026	-0.677937	1.10219	1.01585	0.832082	443
H30_R1_PD_T1	897	PA-169 x Criollo-27	0.902533	-1.88096	-0.143026	-0.677937	1.10219	1.01585	0.832082	443
H30_R2_PB_T3	101	PA-169 x Criollo-27	0.902533	-1.88096	-0.143026	-0.677937	1.10219	1.01585	0.832082	443
H30_R2_PC_T2	172	PA-169 x Criollo-27	0.902533	-1.88096	-0.143026	-0.677937	1.10219	1.01585	0.832082	443
H30_R3_PB_T1	1353	PA-169 x Criollo-27	0.902533	-1.88096	-0.143026	-0.677937	1.10219	1.01585	0.832082	443
H30_R3_PB_T3	1399	PA-169 x Criollo-27	0.902533	-1.88096	-0.143026	-0.677937	1.10219	1.01585	0.832082	443
H30_R3_PC_T3	1983	PA-169 x Criollo-27	0.902533	-1.88096	-0.143026	-0.677937	1.10219	1.01585	0.832082	443
H30_R4_PA_T2	1322	PA-169 x Criollo-27	0.902533	-1.88096	-0.143026	-0.677937	1.10219	1.01585	0.832082	443
H30_R4_PA_T4	1304	PA-169 x Criollo-27	0.902533	-1.88096	-0.143026	-0.677937	1.10219	1.01585	0.832082	443
H30_R4_PB_T3	1443	PA-169 x Criollo-27	0.902533	-1.88096	-0.143026	-0.677937	1.10219	1.01585	0.832082	443
H30_R4_PC_T2	1772	PA-169 x Criollo-27	0.902533	-1.88096	-0.143026	-0.677937	1.10219	1.01585	0.832082	443
H30_R4_PC_T3	1771	PA-169 x Criollo-27	0.902533	-1.88096	-0.143026	-0.677937	1.10219	1.01585	0.832082	443
H30_R4_PD_T1	2009	PA-169 x Criollo-27	0.902533	-1.88096	-0.143026	-0.677937	1.10219	1.01585	0.832082	443
H30_R5_PC_T1	2567	PA-169 x Criollo-27	0.902533	-1.88096	-0.143026	-0.677937	1.10219	1.01585	0.832082	443
H30_R5_PC_T2	2586	PA-169 x Criollo-27	0.902533	-1.88096	-0.143026	-0.677937	1.10219	1.01585	0.832082	443
H30_R5_PC_T3	2585	PA-169 x Criollo-27	0.902533	-1.88096	-0.143026	-0.677937	1.10219	1.01585	0.832082	443
H30_R5_PC_T4	2568	PA-169 x Criollo-27	0.902533	-1.88096	-0.143026	-0.677937	1.10219	1.01585	0.832082	443
H30_R5_PD_T1	2605	PA-169 x Criollo-27	0.902533	-1.88096	-0.143026	-0.677937	1.10219	1.01585	0.832082	443
H30_R5_PD_T2	2612	PA-169 x Criollo-27	0.902533	-1.88096	-0.143026	-0.677937	1.10219	1.01585	0.832082	443
H30_R5_PD_T3	2611	PA-169 x Criollo-27	0.902533	-1.88096	-0.143026	-0.677937	1.10219	1.01585	0.832082	443
H30_R5_PD_T4	2606	PA-169 x Criollo-27	0.902533	-1.88096	-0.143026	-0.677937	1.10219	1.01585	0.832082	443
H15_R5_PB_T1	2531	IMC-60 x IMC-67	0.18338	0.645015	0.170293	-1.62955	-0.362744	1.42003	0.29313	454
H30_R4_PB_T1	1437	PA-169 x Criollo-27	1.53515	-2.22753	0.868397	-0.480197	1.34011	1.57076	1.52292	455
H2_R3_PD_T1	1859	PA-169 x PA-150	1.24904	0.137512	0.517546	-1.13862	1.06873	1.3744	1.17978	456
H4_R2_PB_T4	338	PA-169 x IMC-67	0.48048	0.0694365	0.658262	-1.76935	0.707016	1.16849	0.990128	457
H11_R4_PD_T3	2091	UF-273 (Tipo 1) x IMC-67	0.746228	-0.954405	0.262431	-0.735642	0.930934	0.734142	1.0725	458
H18_R2_PA_T3	45	UF-273 (Tipo 2) x PA-150	0.220447	0.127287	0.0616477	-0.779176	0.241131	0.961039	0.759701	459
H7_R2_PA_T2	110	UF-273 (Tipo 1) x PA-150	0.835871	-0.579488	-0.28064	-0.119735	0.398663	0.90142	0.97008	460
H3_R2_PD_T2	802	IMC-60 x Sta.Clara 3	0.788561	0.567417	-1.04937	-0.0248949	-0.208752	0.539624	0.701415	461
H18_R5_PB_T3	2429	UF-273 (Tipo 2) x PA-150	0.984225	0.359851	-0.708746	-0.331813	0.0949404	0.877561	0.67814	462
H18_R5_PA_T3	2331	UF-273 (Tipo 2) x PA-150	-0.100619	0.0465604	-0.605226	-0.733093	-0.341103	0.578228	0.271084	463
H11_R4_PB_T4	1950	UF-273 (Tipo 1) x IMC-67	0.748703	-0.500277	0.314988	-0.378594	0.121754	0.569013	1.12741	464
H18_R5_PD_T2	2708	UF-273 (Tipo 2) x PA-150	0.71064	0.632796	0.337071	-0.180827	-0.917785	1.02912	0.698773	465
H15_R4_PC_T1	1879	IMC-60 x IMC-67	0.522176	0.80632	1.02308	-1.72749	-0.164834	1.09466	0.782839	466
H11_R1_PC_T4	846	UF-273 (Tipo 1) x IMC-67	2.76835	-0.855286	0.475754	-0.123033	0.95902	1.35722	2.27808	467
H3_R3_PB_T3	1277	IMC-60 x Sta.Clara 3	1.59196	0.762121	0.211951	0.00398764	-0.114669	1.35231	1.1082	468
H15_R2_PB_T1	475	IMC-60 x IMC-67	-0.130659	1.68392	-0.0752419	-2.22739	-0.549662	0.655981	0.273916	469
H29_R2_PA_T1	217	UF-273 (Tipo 1) x Criollo-27	0.857062	-2.64487	-0.935171	0.538884	0.480051	1.14568	0.789001	470
H2_R4_PA_T1	1235	PA-169 x PA-150	1.6231	0.115731	1.11292	-1.36348	1.30957	1.51594	1.5531	471
H2_R4_PC_T1	1695	PA-169 x PA-150	1.3758	0.35558	0.701495	-1.40654	1.24529	1.16595	1.39461	472
H15_R4_PC_T2	1898	IMC-60 x IMC-67	-0.177051	0.918605	-0.529719	-1.93742	-1.11694	0.495893	-0.289055	473
H3_R3_PA_T4	1158	IMC-60 x Sta.Clara 3	0.238602	0.299862	-0.261586	-0.262578	-0.345735	0.921465	0.486088	474
H4_R3_PD_T3	2101	PA-169 x IMC-67	0.133168	-0.0185092	0.942146	-1.88592	0.690221	1.14444	0.933479	475
H4_R4_PB_T4	1564	PA-169 x IMC-67	0.0594615	-0.146504	0.960436	-2.28376	0.931546	0.996353	1.00133	476
H7_R3_PC_T3	1465	UF-273 (Tipo 1) x PA-150	0.96703	-0.721642	-0.223756	-0.221028	1.02108	0.617791	1.17887	477
H7_R5_PD_T4	2602	UF-273 (Tipo 1) x PA-150	0.189254	-0.554312	-0.261946	-0.290072	-0.230907	1.10263	0.327209	478
H2_R1_PD_T4	1028	PA-169 x PA-150	0.687269	0.157291	0.834673	-1.47673	0.660247	1.36338	1.02637	479
H6_R3_PD_T4	1604	IMC-60 x LF-1	0.542481	0.45122	1.75578	-0.487151	-0.601752	1.165	0.900674	480
H18_R2_PA_T4	20	UF-273 (Tipo 2) x PA-150	0.805409	0.56877	-0.846142	-0.10973	0.0316671	0.398197	0.867331	481
H31_R1_PB_T1	655	UF-273 (Tipo 2) x Criollo-27	1.17859	-1.37942	-1.50726	0.00327624	-0.0387636	0.223496	0.600491	482
H14_R5_PB_T4	2564	IMC-60 x PA-150	0.513051	0.95963	0.568859	-1.49499	-0.274915	1.12731	0.628803	483
H11_R5_PD_T1	2561	UF-273 (Tipo 1) x IMC-67	0.30886	-0.642744	0.925282	-0.71888	-0.0399893	1.02438	0.791019	484
H4_R4_PC_T3	1579	PA-169 x IMC-67	-0.224297	0.0569477	0.0202629	-2.04085	0.552846	1.00673	0.447713	485
H7_R2_PA_T1	83	UF-273 (Tipo 1) x PA-150	0.870533	-0.967381	-0.56731	0.0133858	0.408184	0.639819	0.911717	486
H30_R3_PD_T1	2127	PA-169 x Criollo-27	1.13678	-2.19528	-0.385589	-0.679169	1.79885	0.59624	0.990282	487
H29_R4_PD_T2	2150	UF-273 (Tipo 1) x Criollo-27	1.43874	-2.01381	-0.394636	0.447204	0.121547	0.863127	0.991804	488
H18_R3_PD_T1	1935	UF-273 (Tipo 2) x PA-150	1.08085	0.781293	-0.152956	-0.523373	0.308795	0.488627	1.08179	489
H22_R1_PC_T3	499	PA-169 x GU-154-L	1.01203	-0.475615	2.1705	-1.4638	2.36038	1.8286	1.43059	490
H11_R5_PC_T4	2502	UF-273 (Tipo 1) x IMC-67	-0.462553	-0.975532	-0.260684	-1.96452	-0.891828	-0.332659	-0.043612	491
H17_R5_PA_T3	2367	UF-273 (Tipo 2) x IMC-67	0.111034	-0.17378	-0.971277	-0.797315	0.252675	0.815246	0.156822	492
H7_R4_PA_T4	1106	UF-273 (Tipo 1) x PA-150	1.25771	-0.325439	-0.479599	0.313	0.320993	0.814513	1.07464	493
H4_R2_PD_T1	533	PA-169 x IMC-67	0.210048	-0.259898	0.867797	-1.66743	0.300455	1.19586	0.723715	494
H14_R2_PA_T1	147	IMC-60 x PA-150	1.06241	0.759831	-0.0848632	-1.48843	1.0601	1.29797	0.813853	495
H11_R3_PA_T1	1541	UF-273 (Tipo 1) x IMC-67	0.119628	-0.945258	0.101127	-0.382626	-0.134807	0.688462	0.585525	496
H29_R4_PA_T4	1114	UF-273 (Tipo 1) x Criollo-27	0.720957	-2.99592	-1.16074	0.544272	0.0648371	0.953683	0.525537	497
H2_R3_PD_T2	1918	PA-169 x PA-150	0.30383	0.117097	0.374211	-1.65584	1.29723	1.01453	0.988039	498
H27_R1_PD_T3	819	ICS-43 x IMC-67	-0.569073	0.924994	-1.11961	-0.705954	-0.491043	0.476127	-0.0096325	499
H3_R5_PC_T1	2467	IMC-60 x Sta.Clara 3	1.62517	0.0876573	0.511926	-0.130861	0.346459	1.7456	1.22936	500
H17_R2_PD_T1	599	UF-273 (Tipo 2) x IMC-67	0.660566	-0.0352935	0.163188	-0.998751	0.550248	0.597202	1.03413	501
H29_R1_PA_T3	313	UF-273 (Tipo 1) x Criollo-27	0.673008	-2.48621	-1.79079	0.463413	-0.0565078	-0.185881	0.756754	502
H7_R5_PB_T2	2518	UF-273 (Tipo 1) x PA-150	0.668152	-0.821962	-0.664347	0.0920269	0.174655	0.763076	0.752838	503
H7_R2_PA_T3	109	UF-273 (Tipo 1) x PA-150	1.30525	-0.449339	0.775263	-0.158598	0.351057	1.26923	1.38603	504
H3_R4_PA_T1	1309	IMC-60 x Sta.Clara 3	0.980405	0.43765	1.21448	-0.646293	0.212146	1.08019	1.2828	505
H30_R2_PD_T1	985	PA-169 x Criollo-27	1.20638	-2.15521	0.400232	-0.510238	1.61214	1.16537	1.12312	506
H17_R4_PA_T2	1766	UF-273 (Tipo 2) x IMC-67	0.437015	0.288574	0.614642	-1.12996	0.19446	0.78856	0.996933	507
H4_R3_PC_T1	2061	PA-169 x IMC-67	1.03293	0.326884	1.95823	-1.90572	1.28888	1.20845	1.51317	508
H27_R1_PA_T1	75	ICS-43 x IMC-67	-0.584513	0.216998	-1.29586	-0.529771	-0.848963	0.271468	-0.276581	509
H4_R1_PB_T4	580	PA-169 x IMC-67	0.537622	-0.220832	0.436396	-1.49486	0.50766	1.08653	0.756185	510
H27_R5_PB_T3	2425	ICS-43 x IMC-67	-0.802179	0.353658	-1.55506	-0.982269	0.082624	0.0478084	0.155443	511
H4_R1_PB_T1	579	PA-169 x IMC-67	0.127016	-0.49644	1.43974	-2.15163	0.602871	0.724387	1.01593	512
H2_R1_PC_T4	592	PA-169 x PA-150	0.68385	-0.0421793	1.71804	-1.50791	1.10493	1.34537	1.21918	513
H27_R5_PB_T2	2426	ICS-43 x IMC-67	-0.915624	1.65514	-1.41173	-0.909373	-0.774275	-0.0561027	-0.109136	514
H2_R5_PD_T4	2500	PA-169 x PA-150	0.59989	0.0829543	1.06865	-1.6328	0.702788	0.888943	1.07942	515
H30_R1_PA_T2	192	PA-169 x Criollo-27	0.177589	-2.0361	-0.595113	-0.906238	0.635615	0.69565	0.349081	516.5
H30_R3_PA_T3	1333	PA-169 x Criollo-27	0.75178	-1.77452	0.317815	-0.878819	1.28171	1.17555	0.861571	516.5
H6_R2_PA_T3	621	IMC-60 x LF-1	1.27375	0.763933	0.548605	-0.212174	-0.32098	1.09989	1.03057	518
H14_R5_PD_T3	2687	IMC-60 x PA-150	0.0459363	1.90632	-0.518366	-1.70843	0.010059	0.35109	0.447616	519
H27_R2_PB_T4	478	ICS-43 x IMC-67	-0.538543	0.856629	-2.11525	-0.920045	-0.567998	-0.431309	0.051244	520
H4_R5_PA_T1	2191	PA-169 x IMC-67	-0.0190201	-0.513226	1.45182	-1.75202	0.595194	1.1354	0.868781	521
H14_R3_PB_T1	1485	IMC-60 x PA-150	0.830798	1.86909	0.34002	-1.58214	0.353094	1.30572	0.840049	522
H17_R3_PB_T2	1526	UF-273 (Tipo 2) x IMC-67	0.436611	0.126612	-0.0178652	-0.858931	-0.243908	0.344604	0.609083	523
H30_R4_PA_T1	1303	PA-169 x Criollo-27	-0.138343	-2.13296	-0.730621	-2.3819	0.547071	0.0667364	0.297603	524
H11_R2_PB_T3	103	UF-273 (Tipo 1) x IMC-67	0.246908	-1.00724	-0.0220111	-0.51093	0.459508	0.383902	0.878042	525
H31_R2_PB_T1	733	UF-273 (Tipo 2) x Criollo-27	1.6044	-1.86025	-1.63386	0.833982	-0.080594	0.66012	0.609017	526
H4_R5_PB_T4	2344	PA-169 x IMC-67	0.0752136	-0.54275	0.770177	-2.16351	1.03971	0.632144	0.998834	527
H7_R5_PA_T3	2259	UF-273 (Tipo 1) x PA-150	0.164881	-0.958202	-0.189748	-0.375056	-0.146189	0.530768	0.441388	528
H7_R1_PB_T1	521	UF-273 (Tipo 1) x PA-150	0.350789	-0.818374	0.000334529	-0.336897	-0.190681	-0.0582646	0.833625	529
H7_R1_PD_T4	784	UF-273 (Tipo 1) x PA-150	1.24416	-0.306541	0.416644	0.18735	-0.0244427	0.890279	1.24359	530
H31_R2_PA_T2	168	UF-273 (Tipo 2) x Criollo-27	1.15753	-1.84117	-0.737322	0.10328	0.439594	0.969231	0.724009	531
H27_R3_PB_T2	1844	ICS-43 x IMC-67	0.176213	0.638843	-1.38256	-0.401447	-0.536718	0.398505	0.110422	532
H29_R5_PA_T2	2266	UF-273 (Tipo 1) x Criollo-27	0.61628	-2.78244	-0.564251	0.307758	-0.0541606	0.620338	0.663124	533
H7_R1_PA_T2	116	UF-273 (Tipo 1) x PA-150	0.53681	-0.68458	-0.204668	-0.0943929	0.116505	0.841627	0.729891	534
H2_R1_PA_T2	60	PA-169 x PA-150	0.895475	-0.155424	1.40801	-1.65488	0.794533	0.688604	1.32687	535
H31_R2_PD_T2	1070	UF-273 (Tipo 2) x Criollo-27	0.597062	-1.81594	-1.69705	0.0373775	0.241765	0.929629	0.318319	536
H4_R2_PA_T4	288	PA-169 x IMC-67	0.342643	-0.311014	-0.0998218	-1.45276	0.717196	0.632092	0.645977	537
H3_R4_PB_T1	1439	IMC-60 x Sta.Clara 3	0.939676	0.465784	0.139462	-0.115695	-0.085309	0.979126	0.935925	538
H7_R3_PC_T1	1415	UF-273 (Tipo 1) x PA-150	0.564709	-0.262294	-0.367092	-0.0195093	-0.330912	0.466017	0.686985	539
H17_R1_PD_T2	1088	UF-273 (Tipo 2) x IMC-67	0.277511	-0.298397	-0.314933	0.166027	-0.139867	0.912829	0.636698	540
H29_R1_PD_T3	947	UF-273 (Tipo 1) x Criollo-27	1.57205	-3.03822	-1.13356	0.826235	0.565329	0.916408	0.874161	541
H30_R5_PB_T4	2340	PA-169 x Criollo-27	1.05351	-1.26299	0.258921	-0.433742	0.929195	1.13917	0.956179	542
H17_R3_PA_T3	1141	UF-273 (Tipo 2) x IMC-67	-0.473415	0.00244392	-0.776783	-0.835526	-1.18575	0.165683	-0.461626	543
H17_R3_PD_T2	2046	UF-273 (Tipo 2) x IMC-67	0.023388	-0.350387	-0.0120255	-1.01883	-0.170655	0.610254	0.343085	544
H18_R4_PD_T2	2032	UF-273 (Tipo 2) x PA-150	-0.248811	0.936781	-0.244026	-0.566186	-0.721204	0.683455	0.177545	545
H4_R3_PC_T2	2100	PA-169 x IMC-67	0.0123596	0.235014	0.500992	-1.47554	0.165389	1.26402	0.562992	546
H2_R2_PC_T2	676	PA-169 x PA-150	0.859787	0.265108	1.05436	-1.29947	0.773183	1.10245	1.11699	547
H4_R5_PB_T2	2362	PA-169 x IMC-67	-0.00811627	-0.558061	0.531285	-1.4549	0.278022	1.32607	0.466216	548
H29_R1_PB_T2	564	UF-273 (Tipo 1) x Criollo-27	0.61658	-2.42052	-0.925577	0.674642	-0.0269133	1.04344	0.401146	549
H2_R2_PD_T1	863	PA-169 x PA-150	1.11672	0.269001	1.3078	-1.48064	0.649679	0.962414	1.19533	550
H27_R4_PC_T4	1822	ICS-43 x IMC-67	-0.392902	0.801401	-0.257937	-0.874465	-0.733634	0.234092	0.207722	551
H2_R1_PC_T3	625	PA-169 x PA-150	1.29914	-0.103426	1.64638	-1.39426	1.56195	1.27734	1.48528	552
H14_R2_PA_T2	174	IMC-60 x PA-150	0.301174	1.79081	0.0154715	-1.18952	-0.196684	0.474519	0.644834	553
H11_R4_PB_T2	1956	UF-273 (Tipo 1) x IMC-67	-0.216906	-0.143007	-0.592802	-1.10542	-0.16388	-0.414601	0.453406	554
H2_R3_PC_T1	1667	PA-169 x PA-150	0.530568	0.404688	1.21036	-1.79858	0.794533	0.688604	1.19143	555
H11_R2_PD_T3	547	UF-273 (Tipo 1) x IMC-67	0.700729	-0.79128	0.577714	-0.392402	0.120713	0.724975	0.966575	556
H22_R3_PD_T3	2103	PA-169 x GU-154-L	1.11331	-0.045828	1.71696	-1.33248	2.46878	1.949	1.34604	557
H17_R1_PA_T3	443	UF-273 (Tipo 2) x IMC-67	0.14988	0.0312595	-0.363843	-0.820787	-0.207478	0.444777	0.297242	560.5
H17_R1_PC_T1	843	UF-273 (Tipo 2) x IMC-67	0.14988	0.0312595	-0.363843	-0.820787	-0.207478	0.444777	0.297242	560.5
H17_R1_PC_T2	886	UF-273 (Tipo 2) x IMC-67	0.14988	0.0312595	-0.363843	-0.820787	-0.207478	0.444777	0.297242	560.5
H17_R1_PD_T1	1025	UF-273 (Tipo 2) x IMC-67	0.14988	0.0312595	-0.363843	-0.820787	-0.207478	0.444777	0.297242	560.5
H17_R3_PA_T2	1142	UF-273 (Tipo 2) x IMC-67	0.14988	0.0312595	-0.363843	-0.820787	-0.207478	0.444777	0.297242	560.5
H17_R4_PC_T4	2014	UF-273 (Tipo 2) x IMC-67	0.14988	0.0312595	-0.363843	-0.820787	-0.207478	0.444777	0.297242	560.5
H4_R2_PC_T1	401	PA-169 x IMC-67	0.230672	0.112627	0.556919	-1.68873	0.77927	1.0521	0.786589	564
H6_R4_PC_T4	1372	IMC-60 x LF-1	0.165401	0.571824	-0.231779	-0.187233	-1.02046	0.639401	0.239486	565
H11_R1_PA_T4	648	UF-273 (Tipo 1) x IMC-67	0.768499	-0.846189	0.542131	-0.43692	0.733896	0.550984	1.2503	566
H2_R5_PC_T1	2411	PA-169 x PA-150	1.36682	0.230918	2.35389	-1.55421	1.08286	1.08857	1.49112	567
H7_R4_PB_T2	1518	UF-273 (Tipo 1) x PA-150	0.74061	-0.102652	-0.495854	0.0210406	0.173254	0.649537	0.8372	568
H29_R1_PA_T4	264	UF-273 (Tipo 1) x Criollo-27	1.56495	-2.20295	0.144235	0.833647	-0.0184234	1.14462	1.05482	569
H22_R3_PB_T3	1599	PA-169 x GU-154-L	1.07158	-0.426854	2.48248	-1.39738	2.23913	1.55804	1.38104	570
H18_R1_PC_T2	894	UF-273 (Tipo 2) x PA-150	1.07966	0.164623	-0.306509	-0.287853	-0.0411428	0.628995	0.645827	571
H4_R1_PC_T4	646	PA-169 x IMC-67	0.0681551	-0.195958	0.776154	-1.80512	0.740384	1.06849	0.734116	572
H7_R3_PC_T2	1466	UF-273 (Tipo 1) x PA-150	0.356026	-0.979386	0.110693	-0.348069	0.630719	0.829776	0.82882	573
H2_R4_PC_T3	1697	PA-169 x PA-150	0.372178	-0.00424216	0.462602	-1.69001	0.969177	1.03076	0.786544	574
H3_R1_PC_T1	899	IMC-60 x Sta.Clara 3	1.21542	0.418861	0.916056	-0.413065	0.386863	1.36636	1.14535	575
H31_R1_PA_T3	509	UF-273 (Tipo 2) x Criollo-27	0.575309	-0.820807	-1.45277	0.0922813	-0.489647	0.763098	-0.0389972	576
H18_R1_PA_T3	315	UF-273 (Tipo 2) x PA-150	0.640195	0.348888	-0.264269	-0.475239	-0.0618987	0.62187	0.528816	577
H29_R2_PC_T2	868	UF-273 (Tipo 1) x Criollo-27	1.17384	-2.82867	-1.01831	0.791115	0.045839	0.758133	0.614273	578
H6_R5_PC_T1	2529	IMC-60 x LF-1	0.418328	0.450665	0.556348	-0.248046	-0.807091	0.934212	0.600444	579
H14_R3_PD_T2	2170	IMC-60 x PA-150	-0.432318	0.647095	0.214204	-3.01345	-1.2713	0.222354	-0.0808095	580
H27_R2_PB_T2	484	ICS-43 x IMC-67	-0.446345	0.193127	-1.33168	-0.517979	-0.187154	0.0816448	0.0484182	581
H7_R5_PB_T1	2507	UF-273 (Tipo 1) x PA-150	0.854839	-0.6076	-0.0910057	-0.169491	0.669753	0.455461	1.0772	582
H29_R3_PD_T2	1976	UF-273 (Tipo 1) x Criollo-27	0.85425	-2.4565	-1.11208	0.815871	0.189142	0.955241	0.598104	583
H3_R1_PA_T3	251	IMC-60 x Sta.Clara 3	0.561393	0.340191	-0.22744	0.0850617	-0.326264	0.982502	0.594682	584
H31_R3_PB_T3	1657	UF-273 (Tipo 2) x Criollo-27	1.18221	-1.82823	-1.24562	0.581781	0.0382421	0.818044	0.453832	585
H30_R4_PC_T1	1749	PA-169 x Criollo-27	0.30174	-2.19167	0.00120456	-0.569812	0.909553	1.33777	0.480212	586
H11_R5_PB_T2	2482	UF-273 (Tipo 1) x IMC-67	0.228459	-0.955648	-0.333413	-0.353258	0.169891	-0.128205	0.769783	587
H11_R1_PC_T2	884	UF-273 (Tipo 1) x IMC-67	0.420607	-0.872259	-0.0135889	-0.402098	0.088428	0.542355	0.632254	590
H11_R3_PA_T3	1595	UF-273 (Tipo 1) x IMC-67	0.420607	-0.872259	-0.0135889	-0.402098	0.088428	0.542355	0.632254	590
H11_R3_PB_T1	1601	UF-273 (Tipo 1) x IMC-67	0.420607	-0.872259	-0.0135889	-0.402098	0.088428	0.542355	0.632254	590
H11_R4_PA_T4	1694	UF-273 (Tipo 1) x IMC-67	0.420607	-0.872259	-0.0135889	-0.402098	0.088428	0.542355	0.632254	590
H11_R4_PC_T2	1968	UF-273 (Tipo 1) x IMC-67	0.420607	-0.872259	-0.0135889	-0.402098	0.088428	0.542355	0.632254	590
H2_R5_PA_T4	2222	PA-169 x PA-150	0.586779	-0.399895	0.648731	-1.27411	0.977912	0.913895	0.966109	593.5
H18_R1_PA_T2	316	UF-273 (Tipo 2) x PA-150	1.60978	0.56325	-0.455383	0.0725822	0.204692	0.600443	1.06566	593.5
H4_R2_PB_T2	368	PA-169 x IMC-67	-0.251611	-0.384807	0.252146	-1.65485	0.259524	0.835573	0.363131	595
H3_R5_PA_T3	2233	IMC-60 x Sta.Clara 3	0.962828	0.604263	0.378364	-0.342902	0.646204	1.24226	1.06261	596
H27_R1_PA_T4	76	ICS-43 x IMC-67	-0.873783	0.579372	-1.53475	-0.998576	-0.794961	-0.379797	-0.253539	597
H27_R3_PD_T3	2041	ICS-43 x IMC-67	-1.09886	1.205	-1.17712	-0.732059	-1.20693	-0.0586294	-0.372651	598
H4_R2_PC_T4	402	PA-169 x IMC-67	0.370483	-0.24107	1.74421	-1.8905	1.2458	0.925507	1.06585	599
H18_R2_PD_T2	680	UF-273 (Tipo 2) x PA-150	0.215311	0.143278	-0.789764	-0.650073	0.368751	0.112694	0.605775	600
H27_R2_PD_T1	1053	ICS-43 x IMC-67	-0.296869	1.27543	-1.21786	-0.382281	-0.671515	0.215763	0.0396023	601
H2_R2_PB_T4	540	PA-169 x PA-150	0.317351	0.0702102	0.352127	-1.3089	0.435013	0.746192	0.727742	602
H26_R3_PD_T3	2165	ICS-43 x PA-150	-0.90307	1.00277	-1.24237	-0.565909	-0.97481	-0.119325	-0.24435	603
H9_R2_PB_T2	358	IMC-60 x LcTeen-37	-0.462124	1.10082	-1.05599	-0.260017	-1.7355	0.279336	-0.29998	604
H3_R3_PD_T3	2163	IMC-60 x Sta.Clara 3	1.3312	0.180538	2.77818	-0.308065	0.155281	1.38918	1.32493	605
H29_R4_PD_T1	2139	UF-273 (Tipo 1) x Criollo-27	1.78081	-2.33535	-0.633528	1.04989	0.416701	0.86707	1.02687	606
H22_R2_PB_T3	545	PA-169 x GU-154-L	2.23921	-0.455274	2.87333	-1.31785	3.29363	1.32077	2.03503	607
H22_R3_PA_T4	1286	PA-169 x GU-154-L	1.00798	-0.579491	1.74616	-1.39387	2.421	1.07034	1.37652	608
H31_R1_PC_T4	710	UF-273 (Tipo 2) x Criollo-27	1.25076	-1.96419	-1.02098	0.512708	-0.076605	0.333869	0.641607	609
H29_R3_PC_T4	1738	UF-273 (Tipo 1) x Criollo-27	1.55689	-2.78908	-0.848771	0.555711	0.643525	0.618076	0.962708	610
H31_R3_PD_T1	1925	UF-273 (Tipo 2) x Criollo-27	0.545175	-1.22715	-1.24729	0.906821	-0.35736	0.608347	0.362019	611
H18_R3_PC_T2	1856	UF-273 (Tipo 2) x PA-150	0.4307	0.696003	-0.982177	-0.44062	0.12831	0.288301	0.551374	612
H2_R4_PD_T1	1815	PA-169 x PA-150	1.34362	-0.283837	1.26581	-1.07331	1.56835	1.3754	1.21513	613
H31_R1_PA_T1	451	UF-273 (Tipo 2) x Criollo-27	0.679982	-1.40009	-1.18999	0.569698	-0.213535	0.97573	0.218281	614
H3_R1_PB_T4	706	IMC-60 x Sta.Clara 3	0.917088	0.407051	0.11975	-0.428266	0.220084	1.11291	0.762494	615
H3_R4_PD_T3	1761	IMC-60 x Sta.Clara 3	1.04465	0.689143	0.823224	-0.165167	-0.253243	1.24452	0.973001	616
H27_R2_PA_T2	430	ICS-43 x IMC-67	-0.90373	1.21014	-0.551936	-0.797837	-0.837827	0.308611	-0.134132	617
H11_R4_PA_T3	1699	UF-273 (Tipo 1) x IMC-67	-0.184239	-1.44415	-1.05808	-0.0027688	-0.667553	0.208165	-0.0291655	618
H29_R3_PC_T3	1783	UF-273 (Tipo 1) x Criollo-27	0.870365	-2.71252	-1.35044	0.659615	0.757779	0.655104	0.757892	619
H18_R1_PB_T2	372	UF-273 (Tipo 2) x PA-150	0.220306	0.365848	0.533099	-0.361999	-0.431164	1.16389	0.528033	620
H30_R2_PD_T3	999	PA-169 x Criollo-27	-0.397554	-1.86429	-0.810951	-1.3344	0.422005	-0.0724237	0.145675	621
H22_R5_PD_T1	2667	PA-169 x GU-154-L	0.470357	-0.218697	2.15868	-1.79078	1.62051	0.789314	1.28462	622
H30_R3_PA_T2	1334	PA-169 x Criollo-27	-0.262022	-2.19303	-0.804977	-2.05106	1.0056	0.00729051	0.190572	623
H29_R2_PA_T3	231	UF-273 (Tipo 1) x Criollo-27	2.04863	-2.2631	0.0681756	0.808841	0.937064	1.25087	1.32469	624
H18_R2_PC_T2	428	UF-273 (Tipo 2) x PA-150	-0.040992	0.348909	-0.520665	-0.667112	-0.492933	0.445772	0.0821354	625
H17_R5_PA_T1	2337	UF-273 (Tipo 2) x IMC-67	0.0331946	0.530552	-0.756274	-0.832197	-0.261465	0.0461145	0.246196	626
H7_R5_PA_T1	2253	UF-273 (Tipo 1) x PA-150	1.2103	-0.391674	-0.11808	0.402597	-0.041457	0.52565	1.05801	627
H4_R4_PA_T2	1380	PA-169 x IMC-67	0.19413	-0.30626	0.704893	-1.79683	0.867354	0.84726	0.771518	628
H31_R2_PD_T3	1069	UF-273 (Tipo 2) x Criollo-27	0.202097	-1.85166	-1.42232	0.262831	-0.0438684	0.685367	0.104188	629
H6_R4_PA_T3	1257	IMC-60 x LF-1	0.379016	0.663609	0.0397139	-0.0212102	-1.27611	0.980678	0.251341	630
H29_R2_PC_T4	862	UF-273 (Tipo 1) x Criollo-27	1.33998	-2.50713	-0.628911	0.396797	0.102966	0.820432	0.635751	631
H2_R1_PD_T3	1085	PA-169 x PA-150	0.0110915	0.34103	-0.312009	-1.48877	0.794533	0.688604	0.419987	632
H31_R1_PD_T3	955	UF-273 (Tipo 2) x Criollo-27	0.702305	-1.0477	-0.549879	0.446165	-0.308538	0.990509	0.35584	633
H6_R3_PA_T1	1091	IMC-60 x LF-1	0.378725	1.19473	-0.0422801	-0.428978	-0.907157	0.792669	0.225974	634
H6_R5_PA_T1	2345	IMC-60 x LF-1	0.172734	0.516728	-0.047556	-0.500781	-1.12779	-0.644231	0.599291	635
H27_R4_PA_T2	1132	ICS-43 x IMC-67	-1.28325	0.527349	-2.04591	-0.765483	-0.96765	-0.109166	-0.639492	636
H18_R1_PA_T4	262	UF-273 (Tipo 2) x PA-150	0.0857645	0.661244	-0.407605	-0.897508	0.0142702	0.253708	0.403481	637
H26_R4_PA_T2	1256	ICS-43 x PA-150	0.259402	1.23054	-0.942913	-0.105068	-0.402903	0.298876	0.451352	638
H6_R1_PA_T3	61	IMC-60 x LF-1	0.977021	0.82207	0.616701	-0.0653664	-0.207512	1.17393	0.995431	639
H2_R5_PB_T3	2363	PA-169 x PA-150	0.811601	0.404384	0.626965	-1.15621	0.920143	1.06249	0.99773	640
H26_R3_PC_T4	1996	ICS-43 x PA-150	-0.881154	0.510001	-2.22395	-0.315678	-0.931449	-0.465767	-0.149696	641
H29_R1_PC_T2	822	UF-273 (Tipo 1) x Criollo-27	1.38965	-2.46538	-1.15385	0.65079	0.827772	0.0382958	1.10371	642
H18_R2_PB_T2	300	UF-273 (Tipo 2) x PA-150	0.291513	0.109819	-0.579273	-0.63651	-0.456053	0.264472	0.150625	643
H3_R4_PB_T2	1442	IMC-60 x Sta.Clara 3	1.02692	0.427505	1.02336	-0.281733	0.0575076	1.21798	1.03958	644
H31_R1_PA_T2	510	UF-273 (Tipo 2) x Criollo-27	0.858284	-1.54344	-1.21176	0.298108	0.0273575	0.613369	0.357806	662.5
H31_R1_PA_T4	452	UF-273 (Tipo 2) x Criollo-27	0.858284	-1.54344	-1.21176	0.298108	0.0273575	0.613369	0.357806	662.5
H31_R1_PD_T2	956	UF-273 (Tipo 2) x Criollo-27	0.858284	-1.54344	-1.21176	0.298108	0.0273575	0.613369	0.357806	662.5
H31_R2_PC_T4	982	UF-273 (Tipo 2) x Criollo-27	0.858284	-1.54344	-1.21176	0.298108	0.0273575	0.613369	0.357806	662.5
H31_R2_PD_T4	1044	UF-273 (Tipo 2) x Criollo-27	0.858284	-1.54344	-1.21176	0.298108	0.0273575	0.613369	0.357806	662.5
H31_R3_PA_T2	1408	UF-273 (Tipo 2) x Criollo-27	0.858284	-1.54344	-1.21176	0.298108	0.0273575	0.613369	0.357806	662.5
H31_R3_PA_T4	1346	UF-273 (Tipo 2) x Criollo-27	0.858284	-1.54344	-1.21176	0.298108	0.0273575	0.613369	0.357806	662.5
H31_R3_PB_T4	1608	UF-273 (Tipo 2) x Criollo-27	0.858284	-1.54344	-1.21176	0.298108	0.0273575	0.613369	0.357806	662.5
H31_R3_PD_T2	1980	UF-273 (Tipo 2) x Criollo-27	0.858284	-1.54344	-1.21176	0.298108	0.0273575	0.613369	0.357806	662.5
H31_R4_PB_T2	1576	UF-273 (Tipo 2) x Criollo-27	0.858284	-1.54344	-1.21176	0.298108	0.0273575	0.613369	0.357806	662.5
H31_R4_PB_T3	1575	UF-273 (Tipo 2) x Criollo-27	0.858284	-1.54344	-1.21176	0.298108	0.0273575	0.613369	0.357806	662.5
H31_R4_PB_T4	1562	UF-273 (Tipo 2) x Criollo-27	0.858284	-1.54344	-1.21176	0.298108	0.0273575	0.613369	0.357806	662.5
H31_R4_PC_T1	1559	UF-273 (Tipo 2) x Criollo-27	0.858284	-1.54344	-1.21176	0.298108	0.0273575	0.613369	0.357806	662.5
H31_R4_PC_T2	1578	UF-273 (Tipo 2) x Criollo-27	0.858284	-1.54344	-1.21176	0.298108	0.0273575	0.613369	0.357806	662.5
H31_R4_PC_T3	1577	UF-273 (Tipo 2) x Criollo-27	0.858284	-1.54344	-1.21176	0.298108	0.0273575	0.613369	0.357806	662.5
H31_R4_PC_T4	1560	UF-273 (Tipo 2) x Criollo-27	0.858284	-1.54344	-1.21176	0.298108	0.0273575	0.613369	0.357806	662.5
H31_R4_PD_T1	2065	UF-273 (Tipo 2) x Criollo-27	0.858284	-1.54344	-1.21176	0.298108	0.0273575	0.613369	0.357806	662.5
H31_R4_PD_T2	2096	UF-273 (Tipo 2) x Criollo-27	0.858284	-1.54344	-1.21176	0.298108	0.0273575	0.613369	0.357806	662.5
H31_R4_PD_T3	2095	UF-273 (Tipo 2) x Criollo-27	0.858284	-1.54344	-1.21176	0.298108	0.0273575	0.613369	0.357806	662.5
H31_R4_PD_T4	2066	UF-273 (Tipo 2) x Criollo-27	0.858284	-1.54344	-1.21176	0.298108	0.0273575	0.613369	0.357806	662.5
H31_R5_PA_T1	2443	UF-273 (Tipo 2) x Criollo-27	0.858284	-1.54344	-1.21176	0.298108	0.0273575	0.613369	0.357806	662.5
H31_R5_PA_T2	2454	UF-273 (Tipo 2) x Criollo-27	0.858284	-1.54344	-1.21176	0.298108	0.0273575	0.613369	0.357806	662.5
H31_R5_PA_T3	2453	UF-273 (Tipo 2) x Criollo-27	0.858284	-1.54344	-1.21176	0.298108	0.0273575	0.613369	0.357806	662.5
H31_R5_PA_T4	2444	UF-273 (Tipo 2) x Criollo-27	0.858284	-1.54344	-1.21176	0.298108	0.0273575	0.613369	0.357806	662.5
H31_R5_PB_T1	2533	UF-273 (Tipo 2) x Criollo-27	0.858284	-1.54344	-1.21176	0.298108	0.0273575	0.613369	0.357806	662.5
H31_R5_PB_T2	2556	UF-273 (Tipo 2) x Criollo-27	0.858284	-1.54344	-1.21176	0.298108	0.0273575	0.613369	0.357806	662.5
H31_R5_PB_T3	2555	UF-273 (Tipo 2) x Criollo-27	0.858284	-1.54344	-1.21176	0.298108	0.0273575	0.613369	0.357806	662.5
H31_R5_PB_T4	2534	UF-273 (Tipo 2) x Criollo-27	0.858284	-1.54344	-1.21176	0.298108	0.0273575	0.613369	0.357806	662.5
H31_R5_PC_T1	2607	UF-273 (Tipo 2) x Criollo-27	0.858284	-1.54344	-1.21176	0.298108	0.0273575	0.613369	0.357806	662.5
H31_R5_PC_T2	2610	UF-273 (Tipo 2) x Criollo-27	0.858284	-1.54344	-1.21176	0.298108	0.0273575	0.613369	0.357806	662.5
H31_R5_PC_T3	2609	UF-273 (Tipo 2) x Criollo-27	0.858284	-1.54344	-1.21176	0.298108	0.0273575	0.613369	0.357806	662.5
H31_R5_PC_T4	2608	UF-273 (Tipo 2) x Criollo-27	0.858284	-1.54344	-1.21176	0.298108	0.0273575	0.613369	0.357806	662.5
H31_R5_PD_T1	2669	UF-273 (Tipo 2) x Criollo-27	0.858284	-1.54344	-1.21176	0.298108	0.0273575	0.613369	0.357806	662.5
H31_R5_PD_T2	2676	UF-273 (Tipo 2) x Criollo-27	0.858284	-1.54344	-1.21176	0.298108	0.0273575	0.613369	0.357806	662.5
H31_R5_PD_T3	2675	UF-273 (Tipo 2) x Criollo-27	0.858284	-1.54344	-1.21176	0.298108	0.0273575	0.613369	0.357806	662.5
H31_R5_PD_T4	2670	UF-273 (Tipo 2) x Criollo-27	0.858284	-1.54344	-1.21176	0.298108	0.0273575	0.613369	0.357806	662.5
H2_R2_PA_T1	339	PA-169 x PA-150	1.0425	0.172789	0.936563	-1.29155	0.820902	1.0719	1.01158	681
H4_R4_PC_T2	1580	PA-169 x IMC-67	0.356846	-0.0425776	1.21472	-1.74878	0.943211	1.01797	0.879337	682
H2_R1_PA_T1	5	PA-169 x PA-150	0.238074	-0.00741234	0.571892	-1.27471	0.733263	1.10966	0.711126	683
H17_R5_PB_T4	2440	UF-273 (Tipo 2) x IMC-67	-0.127335	0.161973	-0.664434	-0.987276	0.186769	0.49888	0.209417	684
H6_R4_PD_T4	1630	IMC-60 x LF-1	1.22854	0.918425	0.334895	0.314424	-0.929693	1.00134	0.82547	685
H30_R5_PA_T1	2277	PA-169 x Criollo-27	0.356349	-1.94918	-0.0319961	-0.702818	1.09467	0.694125	0.621715	686
H29_R2_PD_T2	934	UF-273 (Tipo 1) x Criollo-27	1.84969	-1.94679	-0.665329	0.7797	0.218634	1.23205	0.675106	687
H18_R2_PB_T4	278	UF-273 (Tipo 2) x PA-150	0.432625	-0.048401	-0.56494	-0.576881	0.876901	0.308046	0.730737	688
H29_R4_PC_T1	1881	UF-273 (Tipo 1) x Criollo-27	1.62108	-2.07669	-0.0984101	0.963279	0.566765	1.59816	1.04309	689
H31_R3_PD_T3	1979	UF-273 (Tipo 2) x Criollo-27	0.753635	-1.48489	-1.53396	0.276301	0.813736	0.681658	0.565161	690
H3_R4_PA_T4	1310	IMC-60 x Sta.Clara 3	0.980405	0.652012	-0.266654	0.0100164	-0.263909	0.871192	0.599209	691
H11_R4_PD_T4	2070	UF-273 (Tipo 1) x IMC-67	0.00655655	-0.844672	0.0474285	-0.360352	-0.116387	0.625646	0.344306	692
H3_R4_PA_T3	1315	IMC-60 x Sta.Clara 3	0.377163	0.475929	-0.290544	-0.172232	-0.216304	0.655468	0.434284	693
H11_R5_PA_T4	2274	UF-273 (Tipo 1) x IMC-67	0.070286	-0.830418	-1.02779	-0.277964	0.188235	0.21955	0.32955	694
H14_R1_PA_T3	189	IMC-60 x PA-150	0.214387	0.824765	0.0885572	-1.57975	-0.383107	0.189629	0.402123	695
H29_R1_PA_T1	263	UF-273 (Tipo 1) x Criollo-27	1.12901	-2.44696	-0.861509	0.716796	0.323264	0.710947	0.692817	706
H29_R1_PD_T1	909	UF-273 (Tipo 1) x Criollo-27	1.12901	-2.44696	-0.861509	0.716796	0.323264	0.710947	0.692817	706
H29_R3_PA_T3	1405	UF-273 (Tipo 1) x Criollo-27	1.12901	-2.44696	-0.861509	0.716796	0.323264	0.710947	0.692817	706
H29_R3_PA_T4	1348	UF-273 (Tipo 1) x Criollo-27	1.12901	-2.44696	-0.861509	0.716796	0.323264	0.710947	0.692817	706
H29_R3_PB_T4	1544	UF-273 (Tipo 1) x Criollo-27	1.12901	-2.44696	-0.861509	0.716796	0.323264	0.710947	0.692817	706
H29_R4_PA_T2	1128	UF-273 (Tipo 1) x Criollo-27	1.12901	-2.44696	-0.861509	0.716796	0.323264	0.710947	0.692817	706
H29_R4_PA_T3	1127	UF-273 (Tipo 1) x Criollo-27	1.12901	-2.44696	-0.861509	0.716796	0.323264	0.710947	0.692817	706
H29_R4_PB_T3	1571	UF-273 (Tipo 1) x Criollo-27	1.12901	-2.44696	-0.861509	0.716796	0.323264	0.710947	0.692817	706
H29_R5_PA_T3	2265	UF-273 (Tipo 1) x Criollo-27	1.12901	-2.44696	-0.861509	0.716796	0.323264	0.710947	0.692817	706
H29_R5_PB_T1	2347	UF-273 (Tipo 1) x Criollo-27	1.12901	-2.44696	-0.861509	0.716796	0.323264	0.710947	0.692817	706
H29_R5_PB_T2	2358	UF-273 (Tipo 1) x Criollo-27	1.12901	-2.44696	-0.861509	0.716796	0.323264	0.710947	0.692817	706
H29_R5_PB_T3	2357	UF-273 (Tipo 1) x Criollo-27	1.12901	-2.44696	-0.861509	0.716796	0.323264	0.710947	0.692817	706
H29_R5_PB_T4	2348	UF-273 (Tipo 1) x Criollo-27	1.12901	-2.44696	-0.861509	0.716796	0.323264	0.710947	0.692817	706
H29_R5_PC_T1	2469	UF-273 (Tipo 1) x Criollo-27	1.12901	-2.44696	-0.861509	0.716796	0.323264	0.710947	0.692817	706
H29_R5_PC_T2	2492	UF-273 (Tipo 1) x Criollo-27	1.12901	-2.44696	-0.861509	0.716796	0.323264	0.710947	0.692817	706
H29_R5_PC_T3	2491	UF-273 (Tipo 1) x Criollo-27	1.12901	-2.44696	-0.861509	0.716796	0.323264	0.710947	0.692817	706
H29_R5_PC_T4	2470	UF-273 (Tipo 1) x Criollo-27	1.12901	-2.44696	-0.861509	0.716796	0.323264	0.710947	0.692817	706
H29_R5_PD_T1	2639	UF-273 (Tipo 1) x Criollo-27	1.12901	-2.44696	-0.861509	0.716796	0.323264	0.710947	0.692817	706
H29_R5_PD_T2	2642	UF-273 (Tipo 1) x Criollo-27	1.12901	-2.44696	-0.861509	0.716796	0.323264	0.710947	0.692817	706
H29_R5_PD_T3	2641	UF-273 (Tipo 1) x Criollo-27	1.12901	-2.44696	-0.861509	0.716796	0.323264	0.710947	0.692817	706
H29_R5_PD_T4	2640	UF-273 (Tipo 1) x Criollo-27	1.12901	-2.44696	-0.861509	0.716796	0.323264	0.710947	0.692817	706
H27_R2_PA_T1	403	ICS-43 x IMC-67	-0.472957	0.781417	-0.554324	-0.588842	-0.571236	0.281326	0.0177932	717
H17_R4_PD_T2	2158	UF-273 (Tipo 2) x IMC-67	-0.591014	-0.437541	-0.783142	-1.73391	-0.603255	-0.437831	-0.361322	718
H18_R3_PA_T2	1404	UF-273 (Tipo 2) x PA-150	1.40127	0.32851	-0.491652	-0.0845311	0.515257	0.62026	0.932133	719
H30_R1_PD_T4	898	PA-169 x Criollo-27	0.792456	-2.12322	-0.538917	-0.565174	1.05796	0.035044	0.743155	720
H11_R1_PC_T3	883	UF-273 (Tipo 1) x IMC-67	0.641272	-0.510775	0.380198	0.0346749	0.0354732	0.992171	0.836818	721
H6_R3_PB_T2	1208	IMC-60 x LF-1	0.283205	0.814535	0.158389	-0.262427	-0.787843	0.668316	0.416619	722
H2_R5_PC_T2	2422	PA-169 x PA-150	1.00605	-0.0268265	1.30276	-1.23848	1.70173	1.1372	1.18134	723
H27_R3_PA_T4	1616	ICS-43 x IMC-67	-1.43026	1.4067	-1.52377	-1.26475	-0.709799	0.152184	-0.588861	724
H3_R3_PC_T1	1861	IMC-60 x Sta.Clara 3	0.788732	0.98706	0.44872	-0.0805059	0.0104068	1.38744	0.878073	725
H11_R1_PA_T3	697	UF-273 (Tipo 1) x IMC-67	0.188805	-0.510866	0.470463	-0.455857	0.276883	0.529428	0.874949	726
H22_R3_PA_T3	1339	PA-169 x GU-154-L	0.989059	-0.633082	2.39117	-1.29233	2.77328	1.10373	1.29591	727
H2_R4_PB_T1	1503	PA-169 x PA-150	0.14921	-0.278066	-0.231102	-1.59538	0.872261	0.153918	0.597847	728
H9_R3_PC_T4	1730	IMC-60 x LcTeen-37	-0.0168586	1.3974	-0.590547	-0.27716	-0.921029	-0.218795	0.400792	729
H27_R1_PB_T4	654	ICS-43 x IMC-67	-1.16352	0.651815	-1.14138	-0.644496	-0.935575	-0.136373	-0.40274	730
H11_R2_PB_T1	89	UF-273 (Tipo 1) x IMC-67	1.2808	-0.581072	0.536996	-0.0608852	0.088428	0.542355	1.15669	731
H3_R4_PB_T3	1441	IMC-60 x Sta.Clara 3	0.141421	0.749048	-0.553325	-0.29707	-0.0472246	0.476712	0.41577	732
H18_R4_PA_T4	1246	UF-273 (Tipo 2) x PA-150	1.18703	0.479894	0.340994	-0.376384	-0.417814	0.607972	0.714309	733
H18_R5_PB_T2	2430	UF-273 (Tipo 2) x PA-150	0.890023	0.0995539	-0.207072	-0.353808	-0.114524	0.517183	0.491301	734
H4_R1_PA_T4	450	PA-169 x IMC-67	0.294181	-0.0822604	0.206529	-1.49586	0.837652	0.640565	0.64938	735
H11_R5_PD_T3	2591	UF-273 (Tipo 1) x IMC-67	0.284382	-1.07912	0.328052	-0.377813	-0.0304682	0.167895	0.715179	736
H26_R2_PD_T2	1062	ICS-43 x PA-150	-0.534132	0.768321	-1.65775	-0.383409	-0.922372	-0.246032	-0.220324	737
H3_R2_PD_T4	800	IMC-60 x Sta.Clara 3	0.926394	1.19009	0.307534	-0.325726	0.0197543	0.708212	0.891639	738
H11_R2_PC_T3	175	UF-273 (Tipo 1) x IMC-67	0.802464	-0.771097	0.786718	-0.235027	0.700615	0.808451	1.10046	739
H3_R1_PA_T1	197	IMC-60 x Sta.Clara 3	1.29765	0.284048	0.178676	-0.118692	0.673452	1.1985	1.05672	740
H3_R2_PA_T4	156	IMC-60 x Sta.Clara 3	1.12397	0.667144	0.64262	-0.0713097	-0.124434	1.40613	0.881119	741
H27_R3_PA_T1	1615	ICS-43 x IMC-67	-0.238691	0.955005	-0.926544	-0.73274	-0.424166	-0.317503	0.263867	742
H26_R1_PB_T4	322	ICS-43 x PA-150	-0.996353	1.25767	-1.2645	-0.259472	-1.03844	0.330008	-0.488707	743
H17_R5_PD_T4	2626	UF-273 (Tipo 2) x IMC-67	-0.348915	-0.244824	-0.19939	-1.1122	-1.07137	-0.196055	-0.233408	744
H22_R5_PB_T4	2218	PA-169 x GU-154-L	0.981209	-0.986891	1.33901	-1.28693	2.51019	0.618693	1.32241	745
H3_R5_PD_T2	2652	IMC-60 x Sta.Clara 3	1.92515	0.584416	0.661101	-0.0598852	0.889205	1.65014	1.40191	746
H3_R2_PB_T3	355	IMC-60 x Sta.Clara 3	1.56775	0.560788	0.85327	-0.20324	0.311393	1.04969	1.21473	747
H18_R2_PC_T1	405	UF-273 (Tipo 2) x PA-150	-0.35858	0.277455	-0.577999	-0.110946	-1.20702	0.736504	-0.428948	748
H3_R4_PC_T1	1619	IMC-60 x Sta.Clara 3	1.5281	0.790188	1.61304	-0.314132	0.35916	1.28012	1.38137	749
H2_R3_PA_T3	1715	PA-169 x PA-150	0.256714	0.342367	0.898739	-1.47254	0.488237	0.803435	0.792439	750
H2_R4_PA_T4	1236	PA-169 x PA-150	-0.0849464	-0.0297291	0.4918	-1.70815	0.794533	0.688604	0.647527	751
H14_R4_PC_T4	1690	IMC-60 x PA-150	-0.102731	1.52881	-0.961436	-1.11348	-0.242693	0.55109	-0.235091	752.5
H7_R2_PD_T1	667	UF-273 (Tipo 1) x PA-150	0.325068	-0.576159	-0.149249	0.0100396	0.0751449	0.774228	0.53158	752.5
H6_R1_PA_T1	3	IMC-60 x LF-1	1.00344	1.04664	-0.123864	0.198491	-0.455061	1.0138	0.643803	754
H26_R2_PB_T4	786	ICS-43 x PA-150	-0.251456	0.793321	-1.24643	-0.342641	-0.214475	0.332771	0.000985119	755
H4_R3_PC_T3	2099	PA-169 x IMC-67	-0.065714	-0.270268	0.214322	-1.83866	1.62212	0.374799	0.801708	756
H29_R2_PD_T1	923	UF-273 (Tipo 1) x Criollo-27	1.343	-2.41634	-0.299824	0.903208	0.0282117	0.697534	0.778852	757
H2_R1_PB_T4	336	PA-169 x PA-150	0.856134	-0.427815	1.75839	-1.43281	1.1527	1.04365	1.02808	758
H30_R4_PC_T4	1750	PA-169 x Criollo-27	0.584144	-1.88544	0.0967614	-0.776698	1.71123	1.23463	0.570353	759
H2_R2_PB_T2	550	PA-169 x PA-150	-0.199859	-0.236021	-0.159102	-1.44023	0.739688	0.874716	0.185987	760
H3_R4_PA_T2	1316	IMC-60 x Sta.Clara 3	0.316704	0.876582	-0.624993	-0.0174931	-0.159177	0.90649	0.357564	761
H29_R2_PB_T4	664	UF-273 (Tipo 1) x Criollo-27	1.11612	-2.15321	-1.07893	0.873102	0.642925	0.72106	0.718572	762
H26_R4_PB_T4	1426	ICS-43 x PA-150	0.216144	0.92605	-1.47837	-0.0322585	-0.881216	0.317807	-0.0587815	763
H30_R1_PA_T4	130	PA-169 x Criollo-27	0.426228	-1.50275	0.0976736	-0.484702	0.787952	0.986768	0.537533	764
H14_R1_PA_T1	131	IMC-60 x PA-150	0.623373	1.49847	0.446895	-1.22853	0.0167798	1.1689	0.453988	765
H3_R5_PC_T3	2493	IMC-60 x Sta.Clara 3	1.89762	0.39542	0.607483	-0.107271	0.736824	1.02815	1.4484	766
H7_R4_PC_T4	1498	UF-273 (Tipo 1) x PA-150	0.552763	-0.121033	0.345577	-0.0953763	-0.0540372	0.539934	0.861962	767
H3_R5_PB_T4	2284	IMC-60 x Sta.Clara 3	0.629298	0.364375	0.0267102	0.10565	-0.14961	0.990952	0.629765	768
H26_R4_PD_T4	1884	ICS-43 x PA-150	0.0309121	1.29011	-1.10903	-0.0101795	-0.56966	0.444708	0.146127	769
H18_R1_PB_T1	333	UF-273 (Tipo 2) x PA-150	-0.571393	0.14383	-1.09137	-1.31296	-0.716797	-0.665705	-0.250491	770
H22_R3_PC_T3	1653	PA-169 x GU-154-L	0.714547	-0.772377	1.52691	-1.75324	1.89895	0.426646	1.22707	771
H6_R5_PC_T2	2560	IMC-60 x LF-1	1.0367	0.741585	1.7747	-0.218401	-0.607147	1.20127	0.779873	772
H3_R2_PC_T3	745	IMC-60 x Sta.Clara 3	1.30987	0.454899	1.14981	-0.268261	0.479414	1.18183	1.1748	773
H3_R1_PB_T1	705	IMC-60 x Sta.Clara 3	1.47494	0.284559	0.382531	-0.266415	0.477154	1.08614	0.973596	774
H4_R5_PD_T1	2573	PA-169 x IMC-67	0.376878	-0.104599	1.5994	-1.80529	1.37376	0.58868	1.08601	775
H2_R2_PA_T3	365	PA-169 x PA-150	-0.290853	0.088575	0.193608	-1.58426	0.678085	0.77165	0.379116	776
H17_R3_PC_T3	1849	UF-273 (Tipo 2) x IMC-67	-0.55334	0.934494	-0.802493	-1.22708	-0.260061	0.243929	-0.246723	777
H4_R1_PC_T2	700	PA-169 x IMC-67	0.00769598	-0.543021	0.58504	-1.48926	0.740384	0.612952	0.676968	778
H11_R5_PB_T1	2479	UF-273 (Tipo 1) x IMC-67	0.562397	-1.07508	0.454931	-0.245827	0.455524	0.631454	0.871437	779
H2_R1_PD_T1	1027	PA-169 x PA-150	0.196007	-0.271433	0.691338	-1.00821	0.450783	1.01379	0.595172	780
H22_R4_PC_T4	1628	PA-169 x GU-154-L	2.01229	-0.758528	3.22063	-1.24441	4.10822	0.70924	1.83533	781
H22_R3_PC_T4	1612	PA-169 x GU-154-L	0.87659	-0.644781	3.12749	-1.15329	2.66064	1.1898	1.15185	782
H7_R2_PC_T1	593	UF-273 (Tipo 1) x PA-150	1.11532	-0.184295	-0.564337	0.247949	0.355431	0.442051	0.910317	783
H27_R3_PD_T1	1991	ICS-43 x IMC-67	-1.04963	0.921733	-1.201	-0.63041	-1.12124	-0.271306	-0.462761	784
H3_R1_PD_T4	908	IMC-60 x Sta.Clara 3	1.27458	0.72612	0.587978	-0.192199	0.172366	0.732452	1.10855	785
H18_R4_PD_T3	2031	UF-273 (Tipo 2) x PA-150	0.708336	0.645861	-0.530697	-0.0568007	-0.292754	0.502033	0.445262	786
H18_R2_PD_T4	666	UF-273 (Tipo 2) x PA-150	-0.251571	-0.00218199	-0.0539761	-0.748922	-0.621444	0.333165	-0.0253905	787
H27_R3_PD_T2	2042	ICS-43 x IMC-67	-1.02542	1.22796	-1.6549	-0.891783	-0.540449	-0.256252	-0.312366	788
H2_R2_PC_T3	675	PA-169 x PA-150	0.366015	0.0737131	0.717525	-1.23883	0.57324	1.00037	0.677295	789
H22_R4_PA_T4	1366	PA-169 x GU-154-L	0.830723	-0.348386	2.56182	-1.3222	2.37951	0.927931	1.20703	790.5
H22_R2_PC_T4	730	PA-169 x GU-154-L	1.02032	-0.409841	3.28693	-1.33844	2.15028	0.939294	1.22843	790.5
H27_R4_PB_T3	1633	ICS-43 x IMC-67	-0.939993	0.830324	-1.67165	-0.75213	-0.485999	-0.130848	-0.391682	792
H18_R2_PD_T3	679	UF-273 (Tipo 2) x PA-150	0.876863	0.273426	-0.567594	0.186145	-0.259642	0.692884	0.43196	793
H25_R2_PC_T4	850	UF-273 (Tipo 1) x GU-154-L	1.56047	-1.11233	0.728005	-0.246123	2.34585	0.646245	1.72666	794
H22_R2_PB_T1	543	PA-169 x GU-154-L	0.502632	-0.720675	2.55799	-1.49975	2.41769	1.30726	0.982829	795
H4_R3_PD_T4	2060	PA-169 x IMC-67	0.469705	-0.396195	1.25271	-1.59881	1.02346	0.6588	0.899785	796
H4_R4_PA_T3	1379	PA-169 x IMC-67	0.272142	-0.637725	0.939544	-1.56241	1.056	0.735261	0.747618	797
H22_R2_PA_T4	18	PA-169 x GU-154-L	1.32502	-0.838561	2.24383	-1.13594	2.61061	0.799447	1.2967	798
H22_R1_PA_T1	9	PA-169 x GU-154-L	0.775767	-0.688564	2.10732	-1.39568	2.39947	0.693193	1.20428	799
H2_R5_PA_T3	2227	PA-169 x PA-150	0.0293118	0.939868	0.218726	-1.34879	0.749405	1.0575	0.518061	800
H3_R2_PD_T3	801	IMC-60 x Sta.Clara 3	0.537356	0.552105	0.36009	-0.469639	0.15305	0.676281	0.763534	801
H7_R3_PA_T1	1097	UF-273 (Tipo 1) x PA-150	0.264944	-1.10326	-0.776393	0.485624	-0.523528	0.544914	0.0692336	802
H18_R1_PD_T2	1078	UF-273 (Tipo 2) x PA-150	0.0736261	0.355274	-0.69109	-0.159478	-0.0442445	0.500421	0.293943	803
H3_R1_PC_T4	900	IMC-60 x Sta.Clara 3	1.70649	0.633223	0.939946	-0.318255	0.891482	1.1351	1.27869	804
H6_R5_PD_T2	2584	IMC-60 x LF-1	0.355372	0.884395	0.497649	-0.152906	-1.02922	0.802331	0.363091	805
H18_R3_PB_T4	1356	UF-273 (Tipo 2) x PA-150	0.122012	0.0980753	-0.22197	-0.410534	-0.180696	0.528817	0.178639	806
H29_R2_PA_T2	232	UF-273 (Tipo 1) x Criollo-27	1.56002	-2.22635	-0.744057	1.05748	0.480051	0.793027	0.783717	807
H12_R2_PD_T2	684	PA-169 x Sta.Clara 3	1.67045	-0.414497	0.689569	0.0220001	1.34307	1.60109	1.29622	808
H4_R3_PA_T3	1457	PA-169 x IMC-67	-0.513586	-0.659792	1.00479	-1.96166	0.435068	1.10362	0.247768	809
H27_R3_PC_T4	1928	ICS-43 x IMC-67	-1.34099	0.451313	-1.08368	-0.793021	-1.06592	-0.59582	-0.565674	810
H4_R5_PD_T2	2580	PA-169 x IMC-67	-0.615527	-0.46391	0.213824	-1.85128	0.554949	0.934876	0.0275571	811
H27_R5_PD_T4	2694	ICS-43 x IMC-67	-1.05637	0.5839	-1.59435	-0.824185	-0.346069	-0.439164	-0.281543	812
H4_R4_PD_T3	2017	PA-169 x IMC-67	-0.543657	-0.419101	0.451861	-1.91745	0.145269	0.743871	0.0516253	813
H29_R3_PB_T3	1593	UF-273 (Tipo 1) x Criollo-27	-0.339854	-2.62606	-1.36819	0.716796	-0.146024	-0.366706	0.420116	814
H18_R5_PC_T3	2619	UF-273 (Tipo 2) x PA-150	0.219192	0.736734	-0.413581	-0.585808	0.244032	0.602422	0.364758	815
H7_R1_PC_T2	702	UF-273 (Tipo 1) x PA-150	-0.412852	-0.706278	-0.334538	-1.26938	-0.431733	-0.610589	0.0416265	816
H27_R4_PC_T1	1821	ICS-43 x IMC-67	-0.636987	0.812119	-1.6674	-0.496714	-0.638423	-0.22458	-0.327744	817
H22_R5_PB_T1	2217	PA-169 x GU-154-L	0.962122	-0.193241	1.76902	-1.31995	2.2437	0.656277	1.33675	818
H22_R5_PC_T4	2572	PA-169 x GU-154-L	1.07054	-0.7265	1.99372	-1.27277	2.76635	0.574621	1.48186	819
H22_R5_PC_T2	2582	PA-169 x GU-154-L	1.21623	-0.504482	2.16094	-1.31868	2.12844	0.678036	1.29667	820
H18_R3_PD_T3	1969	UF-273 (Tipo 2) x PA-150	0.0866171	0.773638	-0.0573995	-0.417516	-0.214866	0.321743	0.422596	821.5
H3_R1_PA_T4	198	IMC-60 x Sta.Clara 3	2.01955	0.906719	0.274233	0.331163	0.39734	1.12571	1.2557	821.5
H26_R1_PD_T1	973	ICS-43 x PA-150	0.00377635	1.07567	-1.2353	0.0798827	-0.738011	0.215808	0.0703107	823
H22_R5_PB_T2	2232	PA-169 x GU-154-L	1.48729	-0.331045	2.58125	-1.37142	2.51019	0.618693	1.59787	824
H7_R3_PB_T4	1168	UF-273 (Tipo 1) x PA-150	1.377	-0.678008	0.750392	0.111089	0.599406	0.878374	1.2603	825
H11_R3_PC_T4	1804	UF-273 (Tipo 1) x IMC-67	-0.334933	-0.754658	-0.455016	-0.159586	-0.156154	0.580939	-0.0327236	826
H22_R3_PD_T1	2057	PA-169 x GU-154-L	1.00586	0.099632	2.72031	-1.17693	2.84011	1.14865	1.22416	827
H25_R5_PC_T2	2522	UF-273 (Tipo 1) x GU-154-L	1.28178	-1.16967	1.48116	-0.00887578	1.72889	1.25486	1.65498	828
H3_R5_PB_T2	2294	IMC-60 x Sta.Clara 3	1.72891	0.588945	0.408937	-0.0738469	0.945317	0.973927	1.29009	829
H29_R3_PB_T1	1543	UF-273 (Tipo 1) x Criollo-27	1.80665	-2.279	-0.842623	0.648152	1.15837	0.48404	0.937401	830
H18_R2_PC_T3	427	UF-273 (Tipo 2) x PA-150	0.214163	0.38974	-0.150382	-0.383667	-0.280299	0.286121	0.351357	831
H3_R4_PC_T3	1645	IMC-60 x Sta.Clara 3	1.6601	0.392087	0.633584	-0.277539	0.501977	1.20727	0.994297	832
H29_R3_PD_T1	1929	UF-273 (Tipo 1) x Criollo-27	0.346094	-2.73976	-0.801523	0.637946	0.0272836	0.739276	0.162054	833
H22_R3_PC_T2	1654	PA-169 x GU-154-L	2.15208	-0.358964	1.7658	-0.862331	2.51019	0.618693	2.08079	834
H7_R5_PA_T4	2254	UF-273 (Tipo 1) x PA-150	-0.159936	-0.45292	-0.404751	0.181547	-1.00309	0.726556	-0.305567	835
H22_R5_PD_T2	2678	PA-169 x GU-154-L	1.59657	-0.570863	3.09036	-1.08921	2.29651	0.642482	1.55939	836
H9_R1_PB_T4	196	IMC-60 x LcTeen-37	-0.616889	1.98576	-0.223545	-0.295104	-1.24739	0.618373	-0.331026	837
H17_R3_PC_T1	1799	UF-273 (Tipo 2) x IMC-67	-0.0309079	0.309271	0.153075	-0.956751	0.0541358	0.556971	0.331014	838
H18_R1_PB_T3	371	UF-273 (Tipo 2) x PA-150	0.881857	0.443937	-0.661361	-0.289695	0.425735	0.47513	0.561973	839
H17_R4_PD_T3	2157	UF-273 (Tipo 2) x IMC-67	-0.271863	-0.133861	0.100759	-0.799877	-0.765114	-0.0481368	0.0316341	840
H27_R3_PA_T2	1650	ICS-43 x IMC-67	-0.91817	0.554352	-1.40433	-0.574003	-1.18585	-1.18076	-0.322777	841
H4_R4_PD_T1	2015	PA-169 x IMC-67	0.126428	-0.625808	0.117412	-1.75055	2.08757	0.17351	0.713858	842
H29_R4_PB_T1	1565	UF-273 (Tipo 1) x Criollo-27	0.908569	-2.52428	-0.674036	0.55477	0.531834	0.499581	0.728919	843
H3_R3_PA_T3	1211	IMC-60 x Sta.Clara 3	0.57254	0.407043	-0.0226935	0.0257968	-0.0410601	0.757567	0.576889	844
H11_R4_PD_T2	2092	UF-273 (Tipo 1) x IMC-67	-0.26123	-0.678797	0.0952069	-0.483696	-0.116387	0.275758	0.307003	845
H14_R4_PB_T2	1642	IMC-60 x PA-150	0.307409	0.986187	0.915194	-1.27614	-0.00669592	1.22149	0.36055	846
H7_R3_PA_T2	1144	UF-273 (Tipo 1) x PA-150	0.238033	-0.649021	0.0358398	-0.152055	-0.00938877	0.520893	0.420488	847
H2_R1_PD_T2	1086	PA-169 x PA-150	1.10047	0.111356	0.834673	-1.13884	1.01253	0.676012	0.985187	848
H31_R2_PA_T3	167	UF-273 (Tipo 2) x Criollo-27	0.888498	-1.44307	-0.773155	0.329314	0.0968346	0.828709	0.258434	849
H3_R4_PB_T4	1440	IMC-60 x Sta.Clara 3	1.429	0.159552	0.306686	0.00226337	0.733506	1.10327	1.06021	850
H22_R1_PB_T1	199	PA-169 x GU-154-L	1.21864	-0.380807	2.3701	-1.16633	2.51019	0.618693	1.45223	851
H6_R3_PB_T1	1161	IMC-60 x LF-1	-0.00312015	0.62314	-0.223838	-0.392816	-0.93066	0.348583	-0.120288	852
H4_R4_PD_T4	2016	PA-169 x IMC-67	0.279859	0.137219	2.67356	-1.55636	0.707014	1.12586	0.724394	853
H4_R5_PD_T3	2579	PA-169 x IMC-67	0.0367594	-0.43635	0.715497	-1.85948	0.945314	0.349352	0.711015	854
H29_R1_PB_T4	526	UF-273 (Tipo 1) x Criollo-27	0.823051	-2.26741	-0.280569	0.462511	0.0778188	0.106648	0.736738	855
H22_R3_PA_T2	1340	PA-169 x GU-154-L	1.00798	-0.342162	1.29226	-1.03977	2.51019	0.618693	1.21211	856
H2_R5_PD_T1	2499	PA-169 x PA-150	-0.0412963	-0.167135	0.566977	-1.70755	1.14076	0.384798	0.729768	857
H29_R3_PD_T4	1930	UF-273 (Tipo 1) x Criollo-27	1.00633	-2.54071	-0.801523	1.1616	0.0939313	0.92314	0.439569	858
H30_R1_PB_T3	311	PA-169 x Criollo-27	0.424731	-2.11641	-0.232528	-0.512338	0.739618	0.438828	0.364125	859
H9_R4_PD_T3	1889	IMC-60 x LcTeen-37	-0.369231	1.49704	0.256963	-0.498047	-1.02236	0.530191	0.00307511	860
H2_R2_PD_T3	865	PA-169 x PA-150	0.664948	-0.0653018	0.963796	-1.14386	0.649679	0.728489	0.76207	861
H3_R2_PB_T2	356	IMC-60 x Sta.Clara 3	0.656807	0.859364	0.628711	-0.20812	0.159055	1.32604	0.770235	862
H3_R2_PD_T1	799	IMC-60 x Sta.Clara 3	0.70802	0.636319	0.211977	0.0278987	-0.208752	1.04439	0.548674	863
H3_R5_PB_T1	2283	IMC-60 x Sta.Clara 3	1.68643	0.34396	1.31673	-0.0621178	0.421656	0.939578	1.3594	864
H30_R5_PA_T2	2300	PA-169 x Criollo-27	0.533807	-2.34728	-0.82034	-0.17783	1.42791	0.467459	0.41901	865
H12_R2_PD_T4	662	PA-169 x Sta.Clara 3	1.31114	-0.253725	0.359898	-0.193683	0.600426	0.162284	1.19038	866
H22_R5_PA_T2	2208	PA-169 x GU-154-L	0.913639	-0.306265	2.41039	-1.34317	2.59178	0.601755	1.29829	867
H18_R2_PA_T1	19	UF-273 (Tipo 2) x PA-150	0.407134	0.0890078	-0.559472	0.124667	-0.073065	0.664298	0.298185	868
H11_R3_PD_T1	1985	UF-273 (Tipo 1) x IMC-67	1.18389	-0.431075	0.146993	0.0854546	0.687206	0.374996	1.16339	869
H22_R1_PD_T3	1015	PA-169 x GU-154-L	0.911921	-0.445817	3.23702	-1.15344	2.36669	0.691709	1.22309	870
H27_R5_PA_T4	2246	ICS-43 x IMC-67	-1.27482	0.551665	-1.84704	-0.513293	-1.0391	-0.134389	-0.893158	871
H7_R4_PD_T4	2004	UF-273 (Tipo 1) x PA-150	0.690425	-0.162426	-0.327037	0.362033	0.247229	0.734586	0.643718	872
H9_R4_PD_T4	1888	IMC-60 x LcTeen-37	-0.346547	2.38766	-0.483602	-0.514755	-1.21278	-0.416738	-0.0193667	873
H22_R1_PB_T2	250	PA-169 x GU-154-L	0.907324	-0.342529	3.08678	-1.10612	2.42596	0.803846	1.18358	874
H26_R4_PB_T2	1456	ICS-43 x PA-150	-0.894925	0.527949	-1.52615	-0.464495	0.108979	0.0999477	-0.180338	875
H4_R1_PA_T3	511	PA-169 x IMC-67	-0.0523514	-0.222616	0.899316	-1.85833	0.428245	0.986078	0.303905	876
H18_R3_PA_T1	1349	UF-273 (Tipo 2) x PA-150	-0.754362	-0.151253	-0.56332	-1.92493	-1.16046	-0.572025	-0.681681	877
H27_R1_PC_T3	761	ICS-43 x IMC-67	-1.12294	0.987706	-1.20508	-0.320609	-1.0043	0.0593549	-0.619082	879
H18_R1_PC_T4	836	UF-273 (Tipo 2) x PA-150	0.242399	0.382162	-0.395296	-0.391102	-0.280299	0.286121	0.115259	879
H18_R4_PB_T4	1312	UF-273 (Tipo 2) x PA-150	0.242399	0.382162	-0.395296	-0.391102	-0.280299	0.286121	0.115259	879
H22_R5_PD_T3	2677	PA-169 x GU-154-L	1.05005	-0.239113	2.37368	-1.24454	2.42029	0.621239	1.28622	881
H9_R1_PC_T2	382	IMC-60 x LcTeen-37	-0.643037	1.51571	-0.538352	-0.250691	-2.03304	0.568904	-0.655646	882
H7_R4_PB_T3	1517	UF-273 (Tipo 1) x PA-150	0.103734	-0.439507	-0.567521	0.0440489	-0.398012	0.202473	0.173124	883
H17_R5_PD_T2	2656	UF-273 (Tipo 2) x IMC-67	0.518644	0.320173	-0.294947	-0.339282	-0.0907007	-0.196055	0.488992	884
H26_R1_PC_T1	775	ICS-43 x PA-150	-1.31611	1.41715	-0.433682	-1.082	-1.40819	-0.0435678	-0.650585	885
H4_R4_PB_T2	1574	PA-169 x IMC-67	-0.517014	-0.238373	0.721544	-1.66533	0.131773	1.00438	0.0110962	886
H17_R3_PB_T4	1484	UF-273 (Tipo 2) x IMC-67	-0.369363	-0.445021	-0.208979	-0.669794	-1.15793	-0.431956	-0.294597	887
H4_R1_PC_T3	699	PA-169 x IMC-67	-0.370981	-0.364386	0.752264	-1.8565	0.730863	0.513023	0.471733	888
H28_R2_PA_T2	362	ICS-43 x GU-154-L	0.216013	0.454828	0.34494	-0.374699	0.285848	0.194223	0.880829	889.5
H31_R1_PD_T4	902	UF-273 (Tipo 2) x Criollo-27	1.39398	-1.23144	-0.955996	0.503773	0.462671	0.298613	0.637675	889.5
H27_R4_PB_T2	1634	ICS-43 x IMC-67	-0.849717	0.845636	-1.5522	-0.543545	-0.428872	-0.540584	-0.199848	891
H9_R4_PC_T4	1368	IMC-60 x LcTeen-37	-0.673666	1.54105	-0.353008	-0.803953	-0.99742	-0.463366	-0.136378	892
H18_R5_PB_T4	2404	UF-273 (Tipo 2) x PA-150	0.406625	0.926379	-0.0876263	-0.296202	-0.028834	0.48056	0.453727	893
H29_R1_PC_T3	821	UF-273 (Tipo 1) x Criollo-27	1.18998	-2.43986	-0.938849	0.550426	0.113689	0.480982	0.384638	894
H29_R3_PD_T3	1975	UF-273 (Tipo 1) x Criollo-27	1.06072	-2.70403	-0.705967	0.604148	0.617592	0.542013	0.677763	895
H11_R1_PC_T1	845	UF-273 (Tipo 1) x IMC-67	-0.718195	-1.09262	0.0218596	-1.30529	-0.659567	-0.521788	-0.223488	896
H29_R4_PA_T1	1113	UF-273 (Tipo 1) x Criollo-27	0.549278	-2.25331	-0.682954	0.492694	0.0743582	0.823577	0.12636	897
H6_R5_PD_T3	2583	IMC-60 x LF-1	0.12951	0.968608	-0.171249	-0.0910518	-1.14347	0.569674	-0.0925243	898
H27_R2_PA_T3	429	ICS-43 x IMC-67	-1.38713	0.618094	-1.27339	-0.771847	-0.794961	-0.379797	-0.625323	899
H27_R2_PC_T2	808	ICS-43 x IMC-67	-1.33815	0.49256	-1.49654	-0.903084	-0.794961	-0.379797	-0.725323	900
H3_R5_PC_T2	2494	IMC-60 x Sta.Clara 3	-0.293816	0.516381	-0.20475	-0.765753	-0.281934	-0.310084	0.295378	901
H9_R5_PB_T3	2495	IMC-60 x LcTeen-37	-0.567884	0.886949	-0.467718	-0.53538	-2.42014	-0.868939	-0.156248	902
H22_R3_PC_T1	1611	PA-169 x GU-154-L	0.194027	-0.450834	1.90914	-1.45892	2.10842	1.07013	0.799416	903
H3_R2_PB_T1	349	IMC-60 x Sta.Clara 3	0.607004	0.525061	0.650211	-0.314222	0.273308	0.662998	0.868992	904
H2_R2_PB_T1	539	PA-169 x PA-150	0.178818	0.131456	1.04014	-1.5585	0.794533	0.688604	0.66918	905
H17_R5_PA_T4	2338	UF-273 (Tipo 2) x IMC-67	-0.437034	-0.143157	0.342629	-1.53473	-0.547098	-0.299931	0.129814	906
H2_R2_PC_T4	670	PA-169 x PA-150	0.717215	0.441191	1.00658	-1.26272	1.8205	0.910398	0.96892	907
H6_R5_PB_T1	2369	IMC-60 x LF-1	-0.107587	0.972848	0.887839	-0.398164	-0.851391	0.826521	0.22989	908
H27_R5_PB_T1	2407	ICS-43 x IMC-67	-0.493653	0.828317	-0.886165	-0.383017	-0.764754	-0.0270581	-0.420543	909
H3_R1_PD_T3	949	IMC-60 x Sta.Clara 3	0.869392	0.649562	0.946316	-0.232818	0.353267	1.16194	0.891085	910
H29_R2_PB_T3	681	UF-273 (Tipo 1) x Criollo-27	1.16271	-2.63552	-0.737315	0.178198	1.35701	0.144511	0.857323	911
H27_R1_PD_T1	781	ICS-43 x IMC-67	-0.97578	1.01686	-1.57351	-0.754426	-0.00546654	-0.22187	-0.237759	912
H18_R2_PC_T4	406	UF-273 (Tipo 2) x PA-150	0.538702	0.144755	0.138677	-0.118318	-0.473891	0.631838	0.334277	913
H6_R1_PB_T2	566	IMC-60 x LF-1	0.434435	0.968562	0.548749	-0.217372	-0.828215	0.577277	0.426572	914
H18_R1_PD_T4	1036	UF-273 (Tipo 2) x PA-150	0.237641	0.0158676	-0.141638	-0.728086	-0.129934	-0.102584	0.27055	915
H30_R5_PA_T4	2278	PA-169 x Criollo-27	0.87122	-1.8471	0.135228	-0.329868	0.942334	0.784156	0.55206	916
H2_R3_PA_T1	1677	PA-169 x PA-150	-0.221328	-0.400245	0.659847	-1.73368	0.94525	0.579283	0.49057	917
H9_R3_PA_T1	1357	IMC-60 x LcTeen-37	-0.152245	1.43144	-0.216638	-0.260214	-0.724603	0.412507	0.0266572	918
H4_R3_PA_T1	1423	PA-169 x IMC-67	0.794683	0.406915	1.48257	-1.2151	0.987292	0.83784	0.91687	919
H10_R1_PA_T3	317	UF-273 (Tipo 1) x Sta.Clara 3	1.52074	-0.779627	0.250234	1.34937	0.463248	1.00228	1.2307	920
H3_R2_PB_T4	350	IMC-60 x Sta.Clara 3	0.768744	0.729216	0.948826	-0.327277	0.140013	1.05157	0.761861	921
H6_R4_PC_T1	1371	IMC-60 x LF-1	0.186744	1.38589	1.27324	-0.304178	-0.715784	0.930694	0.439138	922
H2_R3_PB_T4	1676	PA-169 x PA-150	0.422042	0.00665445	1.22629	-1.52919	1.2609	0.436386	0.98674	923
H22_R1_PA_T2	56	PA-169 x GU-154-L	1.34092	-0.433371	2.96733	-1.11662	3.33254	0.482256	1.52484	924
H9_R2_PD_T2	932	IMC-60 x LcTeen-37	-0.24807	1.87607	-0.426225	-0.350664	-1.51233	-0.228324	-0.132212	925
H4_R3_PA_T2	1458	PA-169 x IMC-67	-0.594327	-0.611305	0.574784	-1.91278	0.867354	0.84726	0.133876	926
H3_R4_PD_T1	1759	IMC-60 x Sta.Clara 3	1.25878	0.431398	1.34879	-0.125674	0.479882	1.05141	1.09276	927
H31_R4_PA_T2	1260	UF-273 (Tipo 2) x Criollo-27	0.119888	-1.36093	-0.887132	0.407948	-0.325201	0.821825	-0.404412	928
H9_R1_PC_T1	323	IMC-60 x LcTeen-37	-0.807646	1.7071	-0.753355	-0.360702	-1.41417	-0.251543	-0.390687	929
H26_R5_PA_T1	2243	ICS-43 x PA-150	-0.768695	1.18527	-1.43591	-0.481093	-0.898967	-1.17363	-0.174318	930
H18_R2_PD_T1	665	UF-273 (Tipo 2) x PA-150	-0.776497	0.0743759	-0.33348	-1.60693	-1.44026	-0.66891	-0.586246	931
H2_R3_PD_T4	1860	PA-169 x PA-150	0.286648	0.0446422	0.67344	-1.36715	0.794533	0.688604	0.589535	932.5
H2_R4_PB_T2	1506	PA-169 x PA-150	0.286648	0.0446422	0.67344	-1.36715	0.794533	0.688604	0.589535	932.5
H7_R2_PD_T3	677	UF-273 (Tipo 1) x PA-150	0.572273	-0.0172867	0.218644	-0.00268548	-0.0867139	0.408031	0.673943	934
H29_R3_PA_T1	1347	UF-273 (Tipo 1) x Criollo-27	0.722879	-2.23792	-0.832962	0.417151	0.31108	0.760754	0.172179	935
H26_R1_PA_T4	142	ICS-43 x PA-150	-0.813278	1.71849	-1.26542	-0.218314	-0.392971	0.129568	-0.255641	936
H14_R4_PB_T3	1641	IMC-60 x PA-150	-0.0568275	1.86405	-0.18371	-1.23972	-0.549399	0.181587	-0.1053	937
H24_R2_PA_T1	87	UF-273 (Tipo 2) x GU-154-L	1.23188	-0.611915	0.493411	-0.476717	2.12218	0.624516	1.01946	938
H18_R5_PD_T3	2707	UF-273 (Tipo 2) x PA-150	0.163656	0.939028	-0.355716	-0.345652	0.272353	0.515711	0.376629	939
H15_R4_PC_T4	1880	IMC-60 x IMC-67	0.0819204	0.836943	0.067511	-1.26799	-0.355256	1.09319	-0.481374	940
H3_R4_PD_T2	1762	IMC-60 x Sta.Clara 3	0.335354	0.507956	-0.323458	0.0462883	0.0799953	0.924321	0.30721	941
H14_R3_PA_T3	1269	IMC-60 x PA-150	-0.40011	0.745986	-0.717306	-1.47427	-2.11031	0.190296	-1.58063	942
H2_R2_PD_T2	866	PA-169 x PA-150	0.450613	0.138853	0.918407	-1.18076	0.763932	0.901188	0.626145	943.5
H25_R1_PA_T1	137	UF-273 (Tipo 1) x GU-154-L	2.43111	-0.741934	1.7823	0.104596	2.13271	1.4531	1.89219	943.5
H22_R1_PB_T4	200	PA-169 x GU-154-L	0.88754	-0.112855	2.29844	-1.04816	2.00703	0.671803	1.11886	945
H31_R4_PA_T1	1237	UF-273 (Tipo 2) x Criollo-27	0.0628767	-2.00401	-0.791575	0.354986	-0.429933	-0.403308	0.246312	946
H27_R5_PD_T1	2693	ICS-43 x IMC-67	-0.878911	1.23209	-1.2599	-0.832037	0.0157333	0.107585	-0.451684	947
H6_R2_PD_T2	1064	IMC-60 x LF-1	0.429832	1.05719	0.272114	-0.0583847	-1.14825	0.733541	0.11521	948
H27_R5_PA_T1	2245	ICS-43 x IMC-67	-1.02619	0.653742	-1.51259	-0.4401	-0.543998	-0.312107	-0.488797	949
H6_R1_PD_T2	636	IMC-60 x LF-1	0.2426	1.22027	-0.159433	0.133968	-1.12767	0.562409	0.073307	950
H17_R5_PC_T2	2520	UF-273 (Tipo 2) x IMC-67	-0.383018	-0.343381	-0.647977	-0.562902	-0.726914	-0.294245	-0.42931	951
H11_R4_PC_T3	1967	UF-273 (Tipo 1) x IMC-67	0.294895	-0.303528	0.239158	-0.00176703	-0.0973122	0.508373	0.530246	952
H22_R4_PC_T3	1637	PA-169 x GU-154-L	0.405027	-0.508439	1.47672	-1.35653	2.204	0.943337	0.795607	953
H26_R2_PD_T3	1061	ICS-43 x PA-150	-0.311311	0.911229	-1.20147	-0.459058	-0.446317	-0.735101	0.057703	954
H26_R2_PA_T1	93	ICS-43 x PA-150	-0.995452	1.41619	-1.3302	-0.310588	-1.08874	-0.477475	-0.541931	955
H22_R5_PB_T3	2231	PA-169 x GU-154-L	0.923437	-0.262143	3.39349	-1.01046	2.51019	0.618693	1.21203	956
GU-154-L			1.22827	-0.0834384	2.76754	-1.08233	3.16509	0.672615	1.24662	957
H18_R3_PB_T2	1398	UF-273 (Tipo 2) x PA-150	0.16762	0.9249	-0.174191	-0.469084	-0.133091	0.387369	0.184979	958
H24_R5_PD_T4	2512	UF-273 (Tipo 2) x GU-154-L	1.3573	-0.112022	1.17261	-0.507762	2.10984	0.879298	1.09878	959
H26_R2_PB_T1	785	ICS-43 x PA-150	0.66403	1.37516	-0.522588	0.219307	-0.538193	0.372673	0.390071	960
H7_R1_PB_T3	567	UF-273 (Tipo 1) x PA-150	0.299815	-0.3233	-0.501339	-0.0791968	0.304416	0.0909034	0.490882	961
H15_R2_PD_T1	857	IMC-60 x IMC-67	-0.433395	0.818948	0.0678279	-2.27218	-0.816253	0.877344	-0.993379	962
H18_R3_PA_T4	1350	UF-273 (Tipo 2) x PA-150	0.20532	0.484178	-0.109425	-0.201844	-0.246432	0.296581	0.324193	963
H31_R3_PC_T3	1851	UF-273 (Tipo 2) x Criollo-27	0.58836	-1.66994	-1.90664	0.792997	-0.21789	0.539162	-0.199983	964
H10_R2_PA_T1	351	UF-273 (Tipo 1) x Sta.Clara 3	1.42347	-1.23589	0.559694	1.09736	0.75227	0.788693	1.43675	965
H6_R1_PC_T1	585	IMC-60 x LF-1	1.14726	0.98125	0.903371	-0.0980898	-0.502639	0.701221	0.721076	966
H24_R4_PB_T1	1823	UF-273 (Tipo 2) x GU-154-L	1.72333	0.114364	1.22219	-0.408635	1.4558	0.725209	1.2231	967
H6_R1_PB_T4	524	IMC-60 x LF-1	-0.434995	0.948147	-0.0245915	-0.100565	-1.01864	0.700265	-0.298805	968.5
H21_R5_PB_T3	2355	ICS-43 x LF-1	-0.202601	1.09319	-0.667749	0.672394	-1.54795	-0.169805	0.161527	968.5
H17_R1_PA_T4	390	UF-273 (Tipo 2) x IMC-67	-0.614374	0.0178398	-0.927719	-0.683295	-1.28299	0.106748	-1.3834	970
H3_R5_PD_T3	2651	IMC-60 x Sta.Clara 3	0.191846	0.860024	-0.19891	0.109313	0.032306	1.04909	0.322107	971
H29_R3_PB_T2	1594	UF-273 (Tipo 1) x Criollo-27	0.0725112	-2.33514	-0.91429	0.241214	0.330031	0.767284	-0.0948878	972
H11_R5_PA_T3	2303	UF-273 (Tipo 1) x IMC-67	-0.13341	-0.616056	-0.0244461	-0.299934	0.088428	0.542355	0.142938	973
H17_R3_PD_T1	1987	UF-273 (Tipo 2) x IMC-67	-0.288646	-0.0365	-0.370364	-0.733942	-0.418204	-0.372125	-0.0620387	974
H7_R1_PA_T3	115	UF-273 (Tipo 1) x PA-150	0.513126	-0.521356	-0.0450417	0.0275869	0.0156071	0.383699	0.450271	976
H7_R1_PB_T2	568	UF-273 (Tipo 1) x PA-150	0.513126	-0.521356	-0.0450417	0.0275869	0.0156071	0.383699	0.450271	976
H7_R4_PA_T3	1135	UF-273 (Tipo 1) x PA-150	0.513126	-0.521356	-0.0450417	0.0275869	0.0156071	0.383699	0.450271	976
H22_R4_PD_T2	1838	PA-169 x GU-154-L	0.663157	-0.289281	2.07342	-1.36594	2.36136	0.733375	0.970275	978.5
H12_R5_PD_T3	2395	PA-169 x Sta.Clara 3	1.13504	-0.779444	-0.218691	0.339891	1.21884	0.0941353	1.07636	978.5
H3_R1_PB_T2	768	IMC-60 x Sta.Clara 3	1.18734	0.613757	0.0719714	-0.122928	0.182	1.00539	0.52344	980
H29_R2_PC_T3	867	UF-273 (Tipo 1) x Criollo-27	0.47611	-2.56072	-0.659967	0.798586	0.369557	0.893401	0.316873	981
H6_R4_PD_T3	1635	IMC-60 x LF-1	0.343908	0.849523	0.645455	-0.443142	-0.0156666	0.399494	0.676312	982
H26_R4_PC_T3	1839	ICS-43 x PA-150	-0.533931	0.63828	-1.59304	-0.102584	-0.312051	-0.124108	-0.238867	983
H27_R2_PB_T1	477	ICS-43 x IMC-67	-1.70887	0.948498	-1.52279	-0.573341	-1.2916	-0.0283078	-1.50729	984
H6_R1_PA_T4	4	IMC-60 x LF-1	1.05533	0.679162	0.712258	0.0407677	-0.283681	0.707577	0.766761	985
H6_R3_PC_T2	1536	IMC-60 x LF-1	0.61567	0.767685	0.235896	-0.105312	-0.915591	0.512801	0.289741	986
H15_R2_PC_T2	806	IMC-60 x IMC-67	-0.16238	0.553527	-0.0100509	-1.92104	-0.167116	0.321911	-0.298482	987
H2_R1_PB_T1	335	PA-169 x PA-150	0.173571	0.534262	0.0383664	-1.23821	1.21934	0.258545	0.604093	988
H29_R3_PC_T1	1737	UF-273 (Tipo 1) x Criollo-27	0.942582	-2.44457	-1.25489	0.936847	0.119865	0.0916779	0.400786	989
H22_R5_PD_T4	2668	PA-169 x GU-154-L	0.613243	-0.188074	2.20646	-1.31926	2.24891	0.651031	1.02396	990
H29_R2_PB_T2	682	UF-273 (Tipo 1) x Criollo-27	1.03617	-2.31398	-0.316865	1.03705	0.119264	0.70201	0.512969	991
H4_R2_PD_T4	534	PA-169 x IMC-67	-0.482137	-0.0761591	1.06369	-2.16756	0.452792	0.425142	0.360247	992
H26_R5_PA_T2	2270	ICS-43 x PA-150	-0.814788	2.0223	-0.671459	-0.155679	-0.83232	0.238352	-0.30013	993
H9_R4_PD_T2	1890	IMC-60 x LcTeen-37	-0.0320376	1.56084	0.0180711	-0.30831	-0.736726	0.0420645	0.241231	994
H14_R5_PB_T1	2563	IMC-60 x PA-150	0.273583	1.61548	0.592748	-1.42887	0.667674	1.28236	0.381584	995
H14_R3_PB_T2	1524	IMC-60 x PA-150	-0.108592	0.582921	0.244464	-0.93861	-1.17028	0.186529	-0.346511	996
H26_R1_PB_T3	383	ICS-43 x PA-150	-0.209129	1.30105	-0.762823	-0.0893232	-0.638555	0.406224	-0.219887	997
H22_R1_PC_T1	461	PA-169 x GU-154-L	0.972998	-0.392933	2.31383	-1.39045	3.36009	0.133898	1.34071	998
H26_R3_PC_T1	1995	ICS-43 x PA-150	-0.904324	0.908102	-0.862265	-0.73462	-0.58869	-0.578379	-0.349238	999
H14_R5_PD_T4	2658	IMC-60 x PA-150	-0.31873	1.07184	-0.542255	-1.47427	-1.81799	0.35109	-1.52126	1000
H26_R2_PD_T4	1052	ICS-43 x PA-150	-0.74241	0.798944	-1.07246	-0.0225993	-0.712907	0.224673	-0.465853	1001
H10_R2_PD_T1	991	UF-273 (Tipo 1) x Sta.Clara 3	1.38168	-1.41628	0.365236	1.05613	0.657545	0.627381	1.14294	1002
H25_R2_PC_T1	849	UF-273 (Tipo 1) x GU-154-L	3.00102	-0.806098	1.33479	0.398242	2.35537	1.22152	2.00679	1003
H22_R4_PA_T2	1388	PA-169 x GU-154-L	0.630613	-0.669929	2.08403	-1.32181	2.85557	0.334638	1.07844	1004
H18_R4_PD_T1	2001	UF-273 (Tipo 2) x PA-150	-0.302971	0.00277522	-0.220137	-0.552638	-0.559345	-0.278177	-0.0773765	1005
H16_R5_PD_T2	2686	UF-273 (Tipo 2) x Sta.Clara 3	0.403925	0.226018	-0.503599	0.799114	-0.219402	0.640401	0.331877	1006
H12_R4_PB_T4	1436	PA-169 x Sta.Clara 3	1.32071	-0.727945	1.21009	-0.142016	1.21917	0.446429	1.39085	1007
H25_R5_PC_T3	2521	UF-273 (Tipo 1) x GU-154-L	1.76517	-0.917032	0.931708	0.524335	1.48134	1.27639	1.29415	1008
H17_R1_PB_T3	569	UF-273 (Tipo 2) x IMC-67	-0.756002	-0.73653	-1.41813	-0.639495	-1.30162	-0.517837	-1.45178	1009
H22_R1_PD_T1	969	PA-169 x GU-154-L	0.676918	-0.507064	1.97089	-1.32722	2.74754	0.291157	1.10205	1010
H16_R5_PD_T3	2685	UF-273 (Tipo 2) x Sta.Clara 3	-0.48587	-0.149116	-1.00527	-0.549258	-0.124191	-0.764184	-0.117331	1011
H6_R2_PD_T3	1063	IMC-60 x LF-1	0.884152	0.897954	0.919512	-0.322774	-0.481772	0.37215	0.66572	1012
H10_R4_PC_T1	1621	UF-273 (Tipo 1) x Sta.Clara 3	1.04996	-1.08895	-0.0878612	1.19789	0.642216	0.285192	1.1215	1013
H25_R5_PB_T4	2474	UF-273 (Tipo 1) x GU-154-L	1.34087	-0.724697	1.41586	-0.00114523	1.60034	0.874932	1.34755	1014
H22_R4_PB_T4	1554	PA-169 x GU-154-L	0.519392	-0.448485	2.42432	-1.33452	2.51949	0.885527	0.838502	1015
H2_R2_PB_T3	549	PA-169 x PA-150	0.298095	0.325403	1.16197	-1.31554	1.12053	0.678198	0.730191	1016
H27_R4_PC_T3	1827	ICS-43 x IMC-67	-1.41819	0.983098	-1.4524	-0.828867	-0.638423	-0.33088	-0.77994	1017
H16_R4_PD_T3	1961	UF-273 (Tipo 2) x Sta.Clara 3	0.016399	0.0398301	-0.422169	0.518723	0.232278	0.688907	0.382746	1018
H12_R2_PB_T1	465	PA-169 x Sta.Clara 3	0.484545	-0.644606	0.403695	-0.237027	1.30105	0.964341	0.648791	1019
H2_R4_PD_T4	1816	PA-169 x PA-150	-0.610623	-0.227694	-0.0719849	-1.20802	-0.212099	0.286338	-0.520042	1020
H3_R4_PC_T4	1620	IMC-60 x Sta.Clara 3	0.765642	0.582627	0.421257	-0.153476	0.203156	0.800646	0.667447	1021.5
H3_R5_PA_T2	2234	IMC-60 x Sta.Clara 3	0.765642	0.582627	0.421257	-0.153476	0.203156	0.800646	0.667447	1021.5
H18_R1_PD_T1	1035	UF-273 (Tipo 2) x PA-150	0.237641	0.253197	0.360035	-0.19528	-0.748806	0.373368	0.204072	1023
H11_R2_PA_T4	26	UF-273 (Tipo 1) x IMC-67	0.209361	-1.16175	0.00527574	-0.36718	0.272738	-0.464381	0.588929	1024
H24_R4_PC_T3	2025	UF-273 (Tipo 2) x GU-154-L	2.23026	-0.135195	1.44038	-0.0406089	1.32721	0.977667	1.35584	1025
H7_R2_PB_T4	604	UF-273 (Tipo 1) x PA-150	0.664525	-0.511357	0.13121	0.230079	0.00297773	0.598308	0.523661	1026
H31_R1_PD_T1	901	UF-273 (Tipo 2) x Criollo-27	0.493845	-1.73162	-1.81601	0.429112	0.167517	0.439758	-0.0848677	1027
H26_R4_PC_T4	1810	ICS-43 x PA-150	-0.650011	1.71264	-1.49748	-0.468384	0.335384	-0.206059	0.0406184	1028
H14_R2_PC_T3	737	IMC-60 x PA-150	0.0580722	1.17357	0.309202	-1.09861	-0.247595	0.866716	-0.172551	1029
H27_R2_PD_T3	1059	ICS-43 x IMC-67	-1.3529	1.18356	-1.98231	-0.519074	-0.814332	-0.0880064	-1.04858	1030
H22_R3_PB_T2	1600	PA-169 x GU-154-L	0.790365	-0.480444	2.07636	-1.09727	2.3153	1.34005	0.730565	1031
H4_R1_PA_T1	449	PA-169 x IMC-67	-0.519234	-0.322142	0.278196	-2.22174	0.837652	0.14849	0.2357	1032
H24_R3_PC_T1	1409	UF-273 (Tipo 2) x GU-154-L	1.34522	-0.448638	1.17948	-0.392899	1.32029	0.942214	0.915907	1033
H27_R2_PC_T3	807	ICS-43 x IMC-67	-1.07712	0.834223	-1.11014	-0.595016	-0.794961	-0.379797	-0.631705	1034.5
H27_R4_PD_T4	1886	ICS-43 x IMC-67	-1.07712	0.834223	-1.11014	-0.595016	-0.794961	-0.379797	-0.631705	1034.5
H30_R1_PD_T3	959	PA-169 x Criollo-27	-0.286016	-2.07984	0.082202	-2.23814	1.3912	0.035044	0.186279	1036
H3_R2_PC_T4	728	IMC-60 x Sta.Clara 3	1.06343	0.590152	0.464194	-0.123398	0.269949	1.01971	0.671657	1037
H22_R2_PA_T3	47	PA-169 x GU-154-L	0.746328	-0.426844	2.25333	-1.25362	2.51019	0.618693	0.99844	1039
H22_R5_PA_T3	2207	PA-169 x GU-154-L	0.746328	-0.426844	2.25333	-1.25362	2.51019	0.618693	0.99844	1039
H22_R5_PC_T1	2571	PA-169 x GU-154-L	0.746328	-0.426844	2.25333	-1.25362	2.51019	0.618693	0.99844	1039
H24_R5_PC_T4	2448	UF-273 (Tipo 2) x GU-154-L	1.21607	-0.176582	1.30799	-0.398134	1.49535	0.646852	1.08485	1041.5
H5_R3_PB_T1	1411	PA-169 x LF-1	1.30181	-0.164074	0.885447	0.371385	0.266663	0.589036	1.12289	1041.5
H6_R1_PB_T3	565	IMC-60 x LF-1	1.03967	1.19722	0.859309	0.0333978	-0.542582	0.876497	0.635214	1043
H27_R5_PA_T3	2267	ICS-43 x IMC-67	-1.52267	0.745611	-0.819806	-1.52715	-1.0867	-1.04909	-0.750824	1044
H25_R2_PA_T1	285	UF-273 (Tipo 1) x GU-154-L	1.54884	-0.977077	0.929046	0.247304	1.71624	0.707124	1.38424	1045
H22_R5_PC_T3	2581	PA-169 x GU-154-L	0.441047	-0.19825	2.49539	-1.38168	2.40455	0.629137	0.92515	1046
H6_R5_PA_T2	2360	IMC-60 x LF-1	0.342727	0.700467	0.693009	0.0389055	-0.746945	0.933995	0.315357	1047
H2_R3_PB_T1	1675	PA-169 x PA-150	-0.329388	-0.432277	-0.183177	-1.36118	0.0802872	-0.305046	-0.0791291	1048
H9_R1_PA_T3	121	IMC-60 x LcTeen-37	0.0777493	2.11988	0.574106	-0.158953	-1.18677	0.563688	0.156488	1049
H6_R4_PB_T2	1254	IMC-60 x LF-1	1.00807	0.669942	0.65871	0.406848	-0.660399	1.05487	0.482536	1050
H22_R1_PA_T4	10	PA-169 x GU-154-L	0.916879	-0.351709	2.46566	-1.31124	2.90409	0.0729262	1.30636	1051
H22_R4_PB_T2	1584	PA-169 x GU-154-L	0.639108	-0.295369	2.35265	-1.25934	2.65278	0.883872	0.857276	1052
H26_R4_PD_T1	1883	ICS-43 x PA-150	-1.19203	0.96091	-1.46736	-0.312143	-0.617266	-0.552749	-0.495217	1053
H30_R5_PB_T2	2366	PA-169 x Criollo-27	-0.040127	-1.75296	0.163365	-0.833842	0.729251	0.854054	-0.138596	1054
H27_R2_PC_T4	794	ICS-43 x IMC-67	-1.28466	0.461937	-0.801365	-0.817464	-1.09097	-1.2728	-0.601174	1055
H18_R1_PB_T4	334	UF-273 (Tipo 2) x PA-150	0.0834406	0.133623	-0.374691	-0.114605	-0.507333	-0.158937	0.0627035	1056.5
H3_R5_PA_T1	2215	IMC-60 x Sta.Clara 3	1.97916	0.287823	0.450032	0.101484	0.617641	0.500288	1.12965	1056.5
H24_R2_PB_T2	108	UF-273 (Tipo 2) x GU-154-L	0.891214	-0.139182	0.786345	-0.65433	1.68134	0.660481	0.863205	1058
H15_R2_PA_T4	220	IMC-60 x IMC-67	-0.492449	1.60888	0.4921	-3.3668	-0.396995	0.292073	-0.160826	1059
H22_R2_PD_T4	790	PA-169 x GU-154-L	0.375665	-0.261081	2.32372	-1.73347	1.73527	0.881951	0.674725	1060
H9_R4_PA_T3	1133	IMC-60 x LcTeen-37	-0.0154195	1.19361	-0.763061	-0.245697	-0.256388	-0.230384	0.136044	1061
H3_R3_PC_T3	1915	IMC-60 x Sta.Clara 3	0.635752	0.719107	0.329274	-0.176588	0.438857	0.634711	0.704247	1062
H4_R5_PC_T4	2544	PA-169 x IMC-67	-0.637491	-0.362184	1.13542	-1.44995	0.278038	0.978558	-0.0493354	1063
H4_R1_PD_T2	694	PA-169 x IMC-67	-0.348278	-0.376369	1.30702	-1.36923	0.575652	0.794934	0.322058	1064
H25_R3_PD_T3	1913	UF-273 (Tipo 1) x GU-154-L	1.01338	-0.882604	1.56394	-0.13607	1.50263	0.635633	1.17441	1065
H18_R5_PB_T1	2403	UF-273 (Tipo 2) x PA-150	-0.0868257	0.877892	-0.637078	-0.359643	-0.266862	-0.505407	0.164369	1066
H25_R3_PC_T3	1461	UF-273 (Tipo 1) x GU-154-L	1.67111	-0.934531	1.07342	0.0164236	1.93251	0.519731	1.55054	1067
H5_R3_PD_T3	1971	PA-169 x LF-1	0.920052	-0.519203	0.766001	0.282774	0.0694944	0.469902	0.884687	1068
H25_R4_PA_T1	1117	UF-273 (Tipo 1) x GU-154-L	1.04906	-1.10996	0.580478	-0.00539412	1.29457	0.151917	1.19741	1069
H7_R1_PA_T1	77	UF-273 (Tipo 1) x PA-150	1.05125	-0.577399	0.846457	0.158253	0.325969	0.215396	1.1364	1070
H22_R2_PC_T1	729	PA-169 x GU-154-L	0.40349	-0.532334	1.90614	-1.5773	2.6549	0.544991	0.839603	1071
H25_R5_PB_T2	2488	UF-273 (Tipo 1) x GU-154-L	0.932935	-1.18404	1.5592	-0.315373	1.98119	0.432758	1.17731	1072
H5_R5_PB_T4	2384	PA-169 x LF-1	-0.0217533	-0.585851	0.531389	-0.166086	0.309105	0.374396	0.623694	1073
H18_R5_PC_T1	2597	UF-273 (Tipo 2) x PA-150	-0.0566645	0.251867	-0.1508	-0.138384	-0.20346	0.619006	-0.115601	1074
H17_R5_PC_T3	2519	UF-273 (Tipo 2) x IMC-67	-0.514349	-0.396972	-1.05409	-0.145408	-1.18393	-0.0251606	-1.03095	1075
PA-169			0.26439	-0.77025	1.73912	-1.4249	1.85528	0.564771	0.750262	1076
H25_R2_PB_T2	490	UF-273 (Tipo 1) x GU-154-L	3.12014	-1.11877	2.85303	0.429283	2.42599	1.21011	1.9226	1077
H9_R1_PB_T2	254	IMC-60 x LcTeen-37	-0.128278	1.58001	-0.438548	-0.143373	-0.723725	-0.0564494	-0.0111544	1078
H26_R2_PC_T1	859	ICS-43 x PA-150	-1.48094	1.34724	-1.84764	-0.409145	-1.37335	-0.329344	-1.14482	1079
H11_R5_PB_T3	2481	UF-273 (Tipo 1) x IMC-67	-0.410856	-1.24657	0.598266	-0.536189	-0.287122	0.502763	-0.201426	1080
H22_R4_PC_T1	1627	PA-169 x GU-154-L	0.405027	-0.513543	2.19339	-1.43175	2.37538	0.451743	0.90562	1081
H16_R3_PD_T2	2174	UF-273 (Tipo 2) x Sta.Clara 3	1.77501	-0.541411	0.761434	0.831125	0.664435	0.623248	1.3666	1082
H25_R2_PB_T3	489	UF-273 (Tipo 1) x GU-154-L	1.41336	-1.18767	0.941893	0.0112819	1.44532	0.245496	1.40254	1083
H22_R3_PD_T2	2104	PA-169 x GU-154-L	1.02414	-0.543454	1.66918	-1.31828	2.94484	-0.206619	1.28977	1084
H4_R4_PC_T1	1557	PA-169 x IMC-67	0.0649737	0.102882	1.11917	-1.75682	0.790873	-0.0477158	0.695212	1085
H9_R1_PD_T2	576	IMC-60 x LcTeen-37	-0.548155	1.58803	-0.529327	-0.215889	-1.05131	-0.755435	-0.0387159	1086
H2_R5_PC_T4	2412	PA-169 x PA-150	-0.314311	0.162016	0.323307	-1.47168	0.949565	0.956518	0.0116914	1087
H2_R4_PB_T3	1505	PA-169 x PA-150	0.896242	0.153211	0.748356	-0.865751	1.18646	0.921692	0.591396	1088
H18_R4_PC_T4	1752	UF-273 (Tipo 2) x PA-150	-0.781907	1.47353	-0.279064	-1.97432	-1.46248	-0.609309	-0.701398	1089
H7_R5_PC_T4	2536	UF-273 (Tipo 1) x PA-150	0.256869	-0.270296	-0.465801	-0.105289	0.163858	0.224724	0.210568	1090
H22_R2_PB_T4	544	PA-169 x GU-154-L	0.525081	-0.394028	2.56994	-1.39666	2.17966	0.462453	0.944107	1091
H16_R3_PB_T3	1279	UF-273 (Tipo 2) x Sta.Clara 3	2.03129	-0.110294	0.718965	0.793815	1.08069	0.830252	1.47569	1092
H22_R5_PA_T4	2178	PA-169 x GU-154-L	0.268875	-0.467037	1.43093	-1.45703	2.58226	0.603177	0.745113	1093
H24_R4_PA_T3	1319	UF-273 (Tipo 2) x GU-154-L	1.03311	0.168287	1.45737	-0.587429	1.42947	0.643358	1.04959	1094
H18_R3_PB_T3	1397	UF-273 (Tipo 2) x PA-150	0.277609	0.457897	-0.604197	-0.342778	0.723809	0.173067	0.35089	1095
H27_R1_PC_T1	711	ICS-43 x IMC-67	-1.52313	0.941771	-1.63509	-1.05036	-0.994776	-0.675218	-1.17557	1096
H27_R3_PC_T1	1927	ICS-43 x IMC-67	-0.830344	0.767753	-0.820901	-0.291366	-0.551785	-0.297509	-0.356067	1097
H24_R2_PB_T1	85	UF-273 (Tipo 2) x GU-154-L	1.21552	-0.3612	1.82075	-0.47074	2.09075	0.874139	1.03381	1098
H16_R3_PC_T3	1597	UF-273 (Tipo 2) x Sta.Clara 3	-0.391839	-0.51253	-0.688906	-0.512695	0.144159	-0.211739	-0.179739	1099
H27_R3_PB_T4	1806	ICS-43 x IMC-67	-1.01624	0.853205	-0.689775	-0.611758	0.0916752	0.253812	-0.334605	1100
H7_R2_PD_T4	668	UF-273 (Tipo 1) x PA-150	0.0459763	-0.499601	-0.0584704	-0.271959	0.475031	0.0513535	0.397274	1101
H6_R3_PC_T4	1474	IMC-60 x LF-1	0.773865	1.29849	0.880905	0.166825	-0.953676	0.819015	0.416339	1102
H27_R4_PB_T1	1631	ICS-43 x IMC-67	-1.23586	0.707832	-1.62387	-0.911317	-0.866843	-1.21445	-0.728055	1103
H6_R4_PA_T1	1239	IMC-60 x LF-1	-0.369143	0.146078	0.493609	-0.0329638	-1.01904	0.483916	-0.114801	1104
H3_R2_PA_T1	155	IMC-60 x Sta.Clara 3	0.644151	0.29201	0.367894	-0.1485	0.51348	0.902455	0.569474	1105
H3_R3_PC_T2	1916	IMC-60 x Sta.Clara 3	1.55483	0.647653	0.592055	-0.120145	0.676884	0.770761	0.923345	1106
H25_R2_PA_T3	291	UF-273 (Tipo 1) x GU-154-L	2.21569	-0.951558	1.22766	0.3207	2.06852	0.69317	1.64057	1107
H11_R5_PC_T2	2524	UF-273 (Tipo 1) x IMC-67	-0.230818	-1.09802	-0.6668	-0.222616	-0.672843	0.0971378	-0.69123	1108
H3_R3_PB_T4	1220	IMC-60 x Sta.Clara 3	0.914181	0.579913	1.62141	-0.336577	0.57085	0.821064	0.887493	1109
H30_R3_PD_T3	2161	PA-169 x Criollo-27	0.692337	-1.87884	0.498312	0.00143232	0.513501	0.781449	0.536021	1110
H7_R5_PC_T3	2553	UF-273 (Tipo 1) x PA-150	0.886837	-0.729643	0.585324	-0.00196523	0.344759	0.451025	0.798639	1111
H25_R1_PB_T2	830	UF-273 (Tipo 1) x GU-154-L	0.996857	-1.31896	0.850464	-0.0199062	1.65411	0.419163	1.10916	1112
H32_R1_PD_T4	1038	UF-273 (Tipo 2) x LF-1	1.82486	-0.0205545	-0.88562	1.78343	-0.253531	-0.651205	0.962196	1113
H7_R3_PD_T4	1670	UF-273 (Tipo 1) x PA-150	0.288301	-0.556426	-0.398413	0.0806101	-0.452706	-0.461229	0.262001	1114
H4_R2_PC_T2	432	PA-169 x IMC-67	-0.344923	-0.294661	1.18998	-2.01648	0.884002	0.308872	0.412993	1115
H4_R1_PD_T4	652	PA-169 x IMC-67	-0.139595	-0.307467	0.948687	-1.66938	1.16596	0.0233906	0.637447	1116
H9_R1_PA_T2	122	IMC-60 x LcTeen-37	-0.472018	1.22926	-0.45313	-0.458579	-0.625022	-0.758314	0.0120554	1117
H24_R1_PB_T3	245	UF-273 (Tipo 2) x GU-154-L	1.04708	0.158906	0.983761	-0.211118	1.26084	1.0593	0.876507	1118
H7_R2_PA_T4	84	UF-273 (Tipo 1) x PA-150	0.954836	0.323895	0.304646	0.418323	0.255846	0.962116	0.697785	1119
H24_R5_PD_T2	2514	UF-273 (Tipo 2) x GU-154-L	2.09082	-0.0813984	0.432049	-0.206346	1.21486	0.637793	0.873167	1120
H6_R5_PD_T1	2569	IMC-60 x LF-1	-0.501648	1.49686	-0.0518029	-0.299715	-1.63857	0.0291575	-0.504188	1121
H4_R1_PA_T2	512	PA-169 x IMC-67	-0.412234	-0.459946	0.254307	-1.69402	0.161654	-0.34761	0.120886	1122
H17_R2_PC_T1	605	UF-273 (Tipo 2) x IMC-67	-0.291812	0.499182	0.0243118	-0.732476	-0.207478	0.444777	-0.29649	1123
H16_R5_PB_T3	2387	UF-273 (Tipo 2) x Sta.Clara 3	0.643215	-0.447647	-0.542325	1.16541	-0.0552118	0.255378	0.492554	1124
H17_R1_PC_T3	885	UF-273 (Tipo 2) x IMC-67	-0.261587	0.101613	-0.218155	-0.923393	0.29212	-0.0727375	0.000472743	1125
H29_R1_PD_T2	948	UF-273 (Tipo 1) x Criollo-27	1.10814	-2.10421	-0.177992	1.03246	0.336823	0.123337	0.806335	1126
H27_R4_PA_T1	1109	ICS-43 x IMC-67	-1.1058	0.626874	-0.349778	-0.970313	-0.834354	-1.28057	-0.286935	1127
H9_R2_PC_T1	787	IMC-60 x LcTeen-37	-0.455267	1.7089	-0.179043	-0.29383	-0.987763	-0.403498	-0.108851	1128
H6_R1_PA_T2	62	IMC-60 x LF-1	0.0853266	0.852693	0.210585	-0.0925	-0.940637	0.351531	0.0385966	1129
H27_R5_PA_T2	2268	ICS-43 x IMC-67	-1.55575	0.291368	-1.63204	-0.931121	-1.13431	-1.04909	-1.32945	1130
H16_R1_PD_T1	837	UF-273 (Tipo 2) x Sta.Clara 3	1.5421	-0.25824	-0.208828	1.34895	0.254911	0.683842	0.824984	1131
H13_R4_PB_T1	1431	UF-273 (Tipo 1) x LF-1	1.14603	-0.731451	-0.665702	1.38898	-0.803068	-1.29192	0.773596	1132
H10_R1_PC_T1	387	UF-273 (Tipo 1) x Sta.Clara 3	0.799379	-0.974452	-0.400614	1.30962	0.388408	0.422822	0.701761	1133
H12_R1_PB_T4	194	PA-169 x Sta.Clara 3	0.453043	-0.194648	0.494937	-0.175659	1.03704	0.449857	0.828754	1134
H6_R2_PC_T2	998	IMC-60 x LF-1	-0.228711	0.940756	0.655523	-0.391994	-1.21245	0.276176	-0.10192	1135
H27_R4_PC_T2	1828	ICS-43 x IMC-67	-1.56561	0.656451	-1.42851	-0.676006	-0.638423	-0.33088	-1.01899	1136
H8_R5_PA_T3	2201	PA-169 x LcTeen-37	0.669054	0.00384931	0.570674	-0.29722	0.857761	-0.329556	1.10111	1137
H25_R2_PB_T4	472	UF-273 (Tipo 1) x GU-154-L	0.826873	-1.39438	1.70157	-0.31249	1.90233	0.0974209	1.22712	1138
H17_R5_PD_T1	2625	UF-273 (Tipo 2) x IMC-67	-0.163117	-0.168266	0.278394	-0.977835	0.813804	0.31208	0.332467	1139
H25_R3_PA_T2	1204	UF-273 (Tipo 1) x GU-154-L	1.82668	-0.914009	2.06774	0.166677	1.60855	0.672572	1.60282	1140
H31_R2_PB_T2	740	UF-273 (Tipo 2) x Criollo-27	-0.12245	-1.78369	-0.809679	0.142781	-0.39479	0.4397	-0.610023	1141
H31_R3_PA_T1	1345	UF-273 (Tipo 2) x Criollo-27	1.00853	-1.77274	-0.47641	0.912865	0.470359	1.02379	0.275708	1142
H22_R4_PC_T2	1638	PA-169 x GU-154-L	1.1849	-0.452297	2.64729	-0.908455	2.66102	0.168024	1.19098	1143
H3_R3_PD_T1	2125	IMC-60 x Sta.Clara 3	0.015808	0.43573	0.389262	-0.221835	0.0410277	0.787139	0.180289	1144
H18_R3_PB_T1	1355	UF-273 (Tipo 2) x PA-150	0.422775	0.220568	-0.293637	-0.347202	0.266796	0.110448	0.257988	1145
H3_R5_PB_T3	2293	IMC-60 x Sta.Clara 3	0.0973162	0.425621	-0.427185	0.291193	-0.14961	0.195585	0.241803	1146
H22_R2_PA_T1	17	PA-169 x GU-154-L	0.967409	-0.409837	2.02882	-1.38774	2.9248	-0.240093	1.27426	1147
H24_R2_PD_T1	723	UF-273 (Tipo 2) x GU-154-L	1.03842	0.0338197	0.618272	-0.543996	2.07378	0.58137	0.86644	1148
H26_R3_PD_T2	2166	ICS-43 x PA-150	-0.291667	0.72716	0.0954263	-0.637084	-0.0988685	-0.344827	0.327372	1149
H18_R4_PC_T1	1751	UF-273 (Tipo 2) x PA-150	-0.42275	0.202666	-0.637402	-0.42007	-0.224735	-0.242375	-0.33338	1150
H6_R4_PB_T1	1243	IMC-60 x LF-1	-0.0547759	0.60104	2.61762	-0.34684	-1.13645	0.34128	0.200893	1151
H17_R5_PB_T1	2439	UF-273 (Tipo 2) x IMC-67	-0.723294	-0.0600445	-0.807769	-0.820787	-1.38421	-0.340122	-1.75898	1152
H22_R4_PD_T1	1811	PA-169 x GU-154-L	1.00035	0.0169507	2.19286	-1.31349	3.07544	-0.156512	1.32135	1153
H26_R2_PA_T4	94	ICS-43 x PA-150	-1.13834	1.73773	-1.26092	-0.479856	-1.22204	-0.701123	-0.767491	1154
H1_R2_PC_T1	851	UF-273 (Tipo 2) x LcTeen-37	0.218254	0.804672	-0.482645	0.465535	-0.319526	-0.464388	0.549094	1155
H17_R2_PB_T3	425	UF-273 (Tipo 2) x IMC-67	-0.706445	-0.441743	-0.586349	-0.720255	-1.19262	-0.525386	-1.04376	1156
H25_R1_PD_T3	1013	UF-273 (Tipo 1) x GU-154-L	1.6349	-1.17059	1.69471	0.0579781	1.57701	0.458562	1.56626	1157
H3_R5_PA_T4	2216	IMC-60 x Sta.Clara 3	0.872552	0.726755	0.641145	0.211393	0.0749376	1.25981	0.592756	1158
H25_R3_PA_T3	1203	UF-273 (Tipo 1) x GU-154-L	2.50797	-1.35804	1.85274	0.0938776	2.11317	0.546098	1.74705	1159
H6_R3_PD_T1	1603	IMC-60 x LF-1	0.71181	0.941191	0.27465	0.116295	-0.725527	0.546211	0.312981	1160
H27_R3_PB_T3	1843	ICS-43 x IMC-67	-1.39285	-0.142047	-0.498662	-0.742648	-1.565	-0.779117	-0.920314	1161
H25_R2_PA_T4	286	UF-273 (Tipo 1) x GU-154-L	1.89713	-1.17358	1.21572	0.0432237	2.24942	0.303975	1.7131	1162
H2_R5_PC_T3	2421	PA-169 x PA-150	-0.693288	-0.144215	-0.465037	-1.24995	0.0545808	-0.26743	-0.457933	1163
H4_R3_PB_T3	1713	PA-169 x IMC-67	-0.700956	0.241816	0.349694	-1.66178	0.665276	0.549622	-0.0645421	1164
H7_R3_PD_T2	1724	UF-273 (Tipo 1) x PA-150	0.288301	-0.906041	-0.661194	0.355665	0.194729	-0.323731	0.423563	1165
H27_R4_PD_T2	1892	ICS-43 x IMC-67	-1.4043	0.839376	-0.514971	-1.39677	-0.720145	-1.14525	-0.567844	1166
H12_R5_PA_T3	2197	PA-169 x Sta.Clara 3	0.650612	-0.938643	0.905163	-0.420321	1.45735	-0.53076	1.17156	1167
H25_R2_PD_T1	927	UF-273 (Tipo 1) x GU-154-L	2.04413	-0.714373	1.2963	0.276753	1.85634	0.803959	1.33659	1168
H1_R1_PA_T2	120	UF-273 (Tipo 2) x LcTeen-37	-0.545643	0.637447	-0.769861	0.427083	-0.950206	-0.882709	0.126209	1169
H7_R4_PD_T3	2029	UF-273 (Tipo 1) x PA-150	1.01873	-0.343613	0.437418	0.296269	0.0156071	0.383699	0.668268	1170
H5_R4_PB_T4	1952	PA-169 x LF-1	0.712076	-0.216117	1.18616	-0.128375	0.393248	0.401911	0.877007	1171
H22_R4_PB_T1	1553	PA-169 x GU-154-L	0.392671	-0.596497	1.82709	-1.19768	2.99554	0.818153	0.66354	1172
H28_R3_PC_T2	2176	ICS-43 x GU-154-L	0.413572	0.714539	-0.241327	0.0605964	0.721103	-0.0413122	0.774263	1173
H10_R5_PD_T3	2485	UF-273 (Tipo 1) x Sta.Clara 3	0.890885	-0.978583	0.0918971	1.21868	0.509347	0.528983	0.905678	1174
H24_R4_PD_T4	2130	UF-273 (Tipo 2) x GU-154-L	1.37021	0.132165	0.881373	-0.2512	1.00974	0.945013	0.751074	1175
H6_R1_PC_T3	631	IMC-60 x LF-1	0.327191	0.792408	1.47671	-0.0711383	-1.01678	0.68782	0.220475	1176
H22_R2_PD_T3	811	PA-169 x GU-154-L	0.879597	-0.322327	2.35955	-1.0913	2.67786	0.495619	0.978151	1177
H2_R3_PC_T4	1668	PA-169 x PA-150	0.275413	-0.422137	0.517573	-1.3474	0.71133	0.0952782	0.372909	1178
H6_R1_PD_T3	635	IMC-60 x LF-1	0.725998	0.860451	0.987249	-0.250252	-0.822998	0.520247	0.286718	1179
H4_R1_PD_T3	693	PA-169 x IMC-67	-0.139595	0.0370433	1.30702	-1.87957	0.670863	-0.356861	0.694163	1180
H9_R5_PA_T1	2415	IMC-60 x LcTeen-37	-0.284817	1.52945	-0.467883	-0.0320739	-0.875584	-0.328149	-0.0284752	1181
H2_R5_PD_T3	2525	PA-169 x PA-150	0.77191	-0.169687	1.33143	-1.17299	1.55969	0.441003	0.812539	1182
H27_R3_PD_T4	1992	ICS-43 x IMC-67	-1.02542	0.831395	0.0412343	-0.822978	-0.72135	0.0671058	-0.57224	1183
H5_R4_PC_T4	2078	PA-169 x LF-1	0.190685	0.433409	1.41762	-0.306744	-0.113385	-0.352513	0.854877	1184
H24_R5_PA_T1	2219	UF-273 (Tipo 2) x GU-154-L	0.118483	-0.0390902	0.472048	-0.625021	1.36059	0.659295	0.446913	1185
H13_R3_PA_T4	1160	UF-273 (Tipo 1) x LF-1	0.463632	-0.659066	0.323602	1.19237	-0.799404	0.465524	0.383915	1186
H6_R1_PC_T2	632	IMC-60 x LF-1	0.439267	1.12671	1.35727	-0.126936	-0.616893	0.530097	0.478197	1187.5
H25_R1_PD_T4	972	UF-273 (Tipo 1) x GU-154-L	1.80929	-0.887328	1.57526	0.280222	2.14828	0.735989	1.36968	1187.5
H5_R1_PB_T4	328	PA-169 x LF-1	0.16127	-0.221821	0.630828	-0.0170307	0.0138779	-0.0548131	0.660276	1189
H18_R5_PD_T1	2701	UF-273 (Tipo 2) x PA-150	0.504168	-0.439014	-0.164603	0.209979	-0.251308	0.205351	0.133812	1190
H33_R1_PA_T1	143	ICS-43 x Criollo-27	-0.368717	-0.740479	-1.95806	0.523878	-0.560125	-0.211206	-0.571141	1230.5
H33_R1_PA_T2	178	ICS-43 x Criollo-27	-0.368717	-0.740479	-1.95806	0.523878	-0.560125	-0.211206	-0.571141	1230.5
H33_R1_PA_T3	177	ICS-43 x Criollo-27	-0.368717	-0.740479	-1.95806	0.523878	-0.560125	-0.211206	-0.571141	1230.5
H33_R1_PA_T4	144	ICS-43 x Criollo-27	-0.368717	-0.740479	-1.95806	0.523878	-0.560125	-0.211206	-0.571141	1230.5
H33_R1_PB_T1	271	ICS-43 x Criollo-27	-0.368717	-0.740479	-1.95806	0.523878	-0.560125	-0.211206	-0.571141	1230.5
H33_R1_PB_T2	306	ICS-43 x Criollo-27	-0.368717	-0.740479	-1.95806	0.523878	-0.560125	-0.211206	-0.571141	1230.5
H33_R1_PB_T3	305	ICS-43 x Criollo-27	-0.368717	-0.740479	-1.95806	0.523878	-0.560125	-0.211206	-0.571141	1230.5
H33_R1_PB_T4	272	ICS-43 x Criollo-27	-0.368717	-0.740479	-1.95806	0.523878	-0.560125	-0.211206	-0.571141	1230.5
H33_R1_PC_T1	325	ICS-43 x Criollo-27	-0.368717	-0.740479	-1.95806	0.523878	-0.560125	-0.211206	-0.571141	1230.5
H33_R1_PC_T2	380	ICS-43 x Criollo-27	-0.368717	-0.740479	-1.95806	0.523878	-0.560125	-0.211206	-0.571141	1230.5
H33_R1_PC_T3	379	ICS-43 x Criollo-27	-0.368717	-0.740479	-1.95806	0.523878	-0.560125	-0.211206	-0.571141	1230.5
H33_R1_PC_T4	326	ICS-43 x Criollo-27	-0.368717	-0.740479	-1.95806	0.523878	-0.560125	-0.211206	-0.571141	1230.5
H33_R1_PD_T1	707	ICS-43 x Criollo-27	-0.368717	-0.740479	-1.95806	0.523878	-0.560125	-0.211206	-0.571141	1230.5
H33_R1_PD_T2	766	ICS-43 x Criollo-27	-0.368717	-0.740479	-1.95806	0.523878	-0.560125	-0.211206	-0.571141	1230.5
H33_R1_PD_T3	765	ICS-43 x Criollo-27	-0.368717	-0.740479	-1.95806	0.523878	-0.560125	-0.211206	-0.571141	1230.5
H33_R1_PD_T4	708	ICS-43 x Criollo-27	-0.368717	-0.740479	-1.95806	0.523878	-0.560125	-0.211206	-0.571141	1230.5
H33_R2_PA_T1	31	ICS-43 x Criollo-27	-0.368717	-0.740479	-1.95806	0.523878	-0.560125	-0.211206	-0.571141	1230.5
H33_R2_PA_T2	34	ICS-43 x Criollo-27	-0.368717	-0.740479	-1.95806	0.523878	-0.560125	-0.211206	-0.571141	1230.5
H33_R2_PA_T3	33	ICS-43 x Criollo-27	-0.368717	-0.740479	-1.95806	0.523878	-0.560125	-0.211206	-0.571141	1230.5
H33_R2_PA_T4	32	ICS-43 x Criollo-27	-0.368717	-0.740479	-1.95806	0.523878	-0.560125	-0.211206	-0.571141	1230.5
H33_R2_PB_T1	213	ICS-43 x Criollo-27	-0.368717	-0.740479	-1.95806	0.523878	-0.560125	-0.211206	-0.571141	1230.5
H33_R2_PB_T2	236	ICS-43 x Criollo-27	-0.368717	-0.740479	-1.95806	0.523878	-0.560125	-0.211206	-0.571141	1230.5
H33_R2_PB_T3	235	ICS-43 x Criollo-27	-0.368717	-0.740479	-1.95806	0.523878	-0.560125	-0.211206	-0.571141	1230.5
H33_R2_PB_T4	214	ICS-43 x Criollo-27	-0.368717	-0.740479	-1.95806	0.523878	-0.560125	-0.211206	-0.571141	1230.5
H33_R2_PC_T1	279	ICS-43 x Criollo-27	-0.368717	-0.740479	-1.95806	0.523878	-0.560125	-0.211206	-0.571141	1230.5
H33_R2_PC_T2	298	ICS-43 x Criollo-27	-0.368717	-0.740479	-1.95806	0.523878	-0.560125	-0.211206	-0.571141	1230.5
H33_R2_PC_T3	297	ICS-43 x Criollo-27	-0.368717	-0.740479	-1.95806	0.523878	-0.560125	-0.211206	-0.571141	1230.5
H33_R2_PC_T4	280	ICS-43 x Criollo-27	-0.368717	-0.740479	-1.95806	0.523878	-0.560125	-0.211206	-0.571141	1230.5
H33_R2_PD_T1	1041	ICS-43 x Criollo-27	-0.368717	-0.740479	-1.95806	0.523878	-0.560125	-0.211206	-0.571141	1230.5
H33_R2_PD_T2	1072	ICS-43 x Criollo-27	-0.368717	-0.740479	-1.95806	0.523878	-0.560125	-0.211206	-0.571141	1230.5
H33_R2_PD_T3	1071	ICS-43 x Criollo-27	-0.368717	-0.740479	-1.95806	0.523878	-0.560125	-0.211206	-0.571141	1230.5
H33_R2_PD_T4	1042	ICS-43 x Criollo-27	-0.368717	-0.740479	-1.95806	0.523878	-0.560125	-0.211206	-0.571141	1230.5
H33_R3_PA_T1	1295	ICS-43 x Criollo-27	-0.368717	-0.740479	-1.95806	0.523878	-0.560125	-0.211206	-0.571141	1230.5
H33_R3_PA_T2	1330	ICS-43 x Criollo-27	-0.368717	-0.740479	-1.95806	0.523878	-0.560125	-0.211206	-0.571141	1230.5
H33_R3_PA_T3	1329	ICS-43 x Criollo-27	-0.368717	-0.740479	-1.95806	0.523878	-0.560125	-0.211206	-0.571141	1230.5
H33_R3_PA_T4	1296	ICS-43 x Criollo-27	-0.368717	-0.740479	-1.95806	0.523878	-0.560125	-0.211206	-0.571141	1230.5
H33_R3_PB_T1	1551	ICS-43 x Criollo-27	-0.368717	-0.740479	-1.95806	0.523878	-0.560125	-0.211206	-0.571141	1230.5
H33_R3_PB_T2	1586	ICS-43 x Criollo-27	-0.368717	-0.740479	-1.95806	0.523878	-0.560125	-0.211206	-0.571141	1230.5
H33_R3_PB_T3	1585	ICS-43 x Criollo-27	-0.368717	-0.740479	-1.95806	0.523878	-0.560125	-0.211206	-0.571141	1230.5
H33_R3_PB_T4	1552	ICS-43 x Criollo-27	-0.368717	-0.740479	-1.95806	0.523878	-0.560125	-0.211206	-0.571141	1230.5
H33_R3_PC_T1	1673	ICS-43 x Criollo-27	-0.368717	-0.740479	-1.95806	0.523878	-0.560125	-0.211206	-0.571141	1230.5
H33_R3_PC_T2	1720	ICS-43 x Criollo-27	-0.368717	-0.740479	-1.95806	0.523878	-0.560125	-0.211206	-0.571141	1230.5
H33_R3_PC_T3	1719	ICS-43 x Criollo-27	-0.368717	-0.740479	-1.95806	0.523878	-0.560125	-0.211206	-0.571141	1230.5
H33_R3_PC_T4	1674	ICS-43 x Criollo-27	-0.368717	-0.740479	-1.95806	0.523878	-0.560125	-0.211206	-0.571141	1230.5
H33_R3_PD_T1	1731	ICS-43 x Criollo-27	-0.368717	-0.740479	-1.95806	0.523878	-0.560125	-0.211206	-0.571141	1230.5
H33_R3_PD_T2	1790	ICS-43 x Criollo-27	-0.368717	-0.740479	-1.95806	0.523878	-0.560125	-0.211206	-0.571141	1230.5
H33_R3_PD_T3	1789	ICS-43 x Criollo-27	-0.368717	-0.740479	-1.95806	0.523878	-0.560125	-0.211206	-0.571141	1230.5
H33_R3_PD_T4	1732	ICS-43 x Criollo-27	-0.368717	-0.740479	-1.95806	0.523878	-0.560125	-0.211206	-0.571141	1230.5
H33_R4_PA_T1	1177	ICS-43 x Criollo-27	-0.368717	-0.740479	-1.95806	0.523878	-0.560125	-0.211206	-0.571141	1230.5
H33_R4_PA_T2	1192	ICS-43 x Criollo-27	-0.368717	-0.740479	-1.95806	0.523878	-0.560125	-0.211206	-0.571141	1230.5
H33_R4_PA_T3	1191	ICS-43 x Criollo-27	-0.368717	-0.740479	-1.95806	0.523878	-0.560125	-0.211206	-0.571141	1230.5
H33_R4_PA_T4	1178	ICS-43 x Criollo-27	-0.368717	-0.740479	-1.95806	0.523878	-0.560125	-0.211206	-0.571141	1230.5
H33_R4_PB_T1	1301	ICS-43 x Criollo-27	-0.368717	-0.740479	-1.95806	0.523878	-0.560125	-0.211206	-0.571141	1230.5
H33_R4_PB_T2	1324	ICS-43 x Criollo-27	-0.368717	-0.740479	-1.95806	0.523878	-0.560125	-0.211206	-0.571141	1230.5
H33_R4_PB_T3	1323	ICS-43 x Criollo-27	-0.368717	-0.740479	-1.95806	0.523878	-0.560125	-0.211206	-0.571141	1230.5
H33_R4_PB_T4	1302	ICS-43 x Criollo-27	-0.368717	-0.740479	-1.95806	0.523878	-0.560125	-0.211206	-0.571141	1230.5
H33_R4_PC_T1	1501	ICS-43 x Criollo-27	-0.368717	-0.740479	-1.95806	0.523878	-0.560125	-0.211206	-0.571141	1230.5
H33_R4_PC_T2	1508	ICS-43 x Criollo-27	-0.368717	-0.740479	-1.95806	0.523878	-0.560125	-0.211206	-0.571141	1230.5
H33_R4_PC_T3	1507	ICS-43 x Criollo-27	-0.368717	-0.740479	-1.95806	0.523878	-0.560125	-0.211206	-0.571141	1230.5
H33_R4_PC_T4	1502	ICS-43 x Criollo-27	-0.368717	-0.740479	-1.95806	0.523878	-0.560125	-0.211206	-0.571141	1230.5
H33_R4_PD_T1	1747	ICS-43 x Criollo-27	-0.368717	-0.740479	-1.95806	0.523878	-0.560125	-0.211206	-0.571141	1230.5
H33_R4_PD_T2	1774	ICS-43 x Criollo-27	-0.368717	-0.740479	-1.95806	0.523878	-0.560125	-0.211206	-0.571141	1230.5
H33_R4_PD_T3	1773	ICS-43 x Criollo-27	-0.368717	-0.740479	-1.95806	0.523878	-0.560125	-0.211206	-0.571141	1230.5
H33_R4_PD_T4	1748	ICS-43 x Criollo-27	-0.368717	-0.740479	-1.95806	0.523878	-0.560125	-0.211206	-0.571141	1230.5
H33_R5_PA_T1	2189	ICS-43 x Criollo-27	-0.368717	-0.740479	-1.95806	0.523878	-0.560125	-0.211206	-0.571141	1230.5
H33_R5_PA_T2	2196	ICS-43 x Criollo-27	-0.368717	-0.740479	-1.95806	0.523878	-0.560125	-0.211206	-0.571141	1230.5
H33_R5_PA_T3	2195	ICS-43 x Criollo-27	-0.368717	-0.740479	-1.95806	0.523878	-0.560125	-0.211206	-0.571141	1230.5
H33_R5_PA_T4	2190	ICS-43 x Criollo-27	-0.368717	-0.740479	-1.95806	0.523878	-0.560125	-0.211206	-0.571141	1230.5
H33_R5_PB_T1	2441	ICS-43 x Criollo-27	-0.368717	-0.740479	-1.95806	0.523878	-0.560125	-0.211206	-0.571141	1230.5
H33_R5_PB_T2	2456	ICS-43 x Criollo-27	-0.368717	-0.740479	-1.95806	0.523878	-0.560125	-0.211206	-0.571141	1230.5
H33_R5_PB_T3	2455	ICS-43 x Criollo-27	-0.368717	-0.740479	-1.95806	0.523878	-0.560125	-0.211206	-0.571141	1230.5
H33_R5_PB_T4	2442	ICS-43 x Criollo-27	-0.368717	-0.740479	-1.95806	0.523878	-0.560125	-0.211206	-0.571141	1230.5
H33_R5_PC_T1	2537	ICS-43 x Criollo-27	-0.368717	-0.740479	-1.95806	0.523878	-0.560125	-0.211206	-0.571141	1230.5
H33_R5_PC_T2	2552	ICS-43 x Criollo-27	-0.368717	-0.740479	-1.95806	0.523878	-0.560125	-0.211206	-0.571141	1230.5
H33_R5_PC_T3	2551	ICS-43 x Criollo-27	-0.368717	-0.740479	-1.95806	0.523878	-0.560125	-0.211206	-0.571141	1230.5
H33_R5_PC_T4	2538	ICS-43 x Criollo-27	-0.368717	-0.740479	-1.95806	0.523878	-0.560125	-0.211206	-0.571141	1230.5
H33_R5_PD_T1	2689	ICS-43 x Criollo-27	-0.368717	-0.740479	-1.95806	0.523878	-0.560125	-0.211206	-0.571141	1230.5
H33_R5_PD_T2	2720	ICS-43 x Criollo-27	-0.368717	-0.740479	-1.95806	0.523878	-0.560125	-0.211206	-0.571141	1230.5
H33_R5_PD_T3	2719	ICS-43 x Criollo-27	-0.368717	-0.740479	-1.95806	0.523878	-0.560125	-0.211206	-0.571141	1230.5
H33_R5_PD_T4	2690	ICS-43 x Criollo-27	-0.368717	-0.740479	-1.95806	0.523878	-0.560125	-0.211206	-0.571141	1230.5
H17_R1_PA_T1	389	UF-273 (Tipo 2) x IMC-67	0.0256928	1.24787	-0.330489	-0.389132	-0.35944	-0.477553	0.126016	1271
H4_R2_PB_T3	367	PA-169 x IMC-67	-1.15242	0.687003	0.526872	-1.89951	0.0119754	-0.047727	-0.134871	1272
H9_R5_PA_T2	2418	IMC-60 x LcTeen-37	-0.284817	1.69533	-0.133434	-0.265002	-1.25643	-0.848145	0.0459363	1273.5
H2_R3_PB_T3	1717	PA-169 x PA-150	0.668881	-0.3302	1.65629	-0.816753	0.661075	0.748358	0.465882	1273.5
H6_R4_PB_T4	1244	IMC-60 x LF-1	-0.256439	0.562761	0.443707	-0.279193	-0.946032	0.263779	-0.167021	1275
H27_R2_PA_T4	404	ICS-43 x IMC-67	-0.992163	0.658925	-0.444434	-0.54217	-0.68549	-0.486874	-0.544758	1276
H6_R5_PA_T4	2346	IMC-60 x LF-1	0.717158	1.78759	0.549674	0.265758	-1.33725	0.0645778	0.46517	1277
H9_R3_PC_T1	1729	IMC-60 x LcTeen-37	-0.391672	1.36525	0.317243	-0.618247	-1.15906	-0.989054	0.144909	1278
H22_R1_PD_T2	1016	PA-169 x GU-154-L	0.438622	-0.678043	2.6159	-1.29596	2.78562	0.561307	0.774182	1279
H12_R1_PB_T1	193	PA-169 x Sta.Clara 3	0.708198	-0.309485	1.71329	0.141933	1.03704	1.20125	0.936506	1280
H28_R4_PB_T4	1874	ICS-43 x GU-154-L	0.460476	0.82881	0.23245	-0.164887	1.3234	0.392502	0.874339	1281
H24_R3_PD_T3	1727	UF-273 (Tipo 2) x GU-154-L	1.27203	-0.331379	1.55003	-0.497815	2.03181	0.283374	1.10472	1282
H5_R4_PA_T2	1378	PA-169 x LF-1	0.539316	-0.402869	0.759237	0.102524	0.436487	0.639201	0.711615	1283
H24_R1_PC_T4	330	UF-273 (Tipo 2) x GU-154-L	0.986113	-0.221049	1.73176	-0.528848	1.47872	0.51821	0.987056	1284
H7_R4_PD_T1	2003	UF-273 (Tipo 1) x PA-150	0.50551	0.368376	0.747978	-0.104843	0.0472857	0.869758	0.370333	1285
H22_R4_PB_T3	1583	PA-169 x GU-154-L	0.418615	-0.213708	1.75542	-1.23125	1.79588	1.15305	0.459912	1286
H3_R3_PD_T4	2126	IMC-60 x Sta.Clara 3	-0.198323	0.3949	-0.637974	0.0078872	-0.177958	0.17177	-0.201231	1287
H6_R3_PB_T3	1207	IMC-60 x LF-1	0.133745	0.730321	-0.0566135	0.183435	-0.825928	0.399504	-0.0895176	1288
H6_R1_PD_T1	581	IMC-60 x LF-1	-0.0352381	0.538907	0.198905	0.171421	-0.984857	0.386352	-0.0785772	1289
H2_R5_PB_T2	2364	PA-169 x PA-150	-0.349166	0.404384	1.20031	-1.70555	0.682115	0.358634	0.370624	1290
H12_R3_PA_T1	1153	PA-169 x Sta.Clara 3	0.573689	-0.564582	1.22737	-0.106536	1.25155	0.916138	0.785622	1291
H3_R4_PD_T4	1760	IMC-60 x Sta.Clara 3	1.03054	0.291042	0.560443	-0.237011	0.565572	0.134178	0.863708	1292
H7_R4_PA_T1	1105	UF-273 (Tipo 1) x PA-150	0.838195	-0.164667	0.0220746	0.417753	0.38764	0.402972	0.645149	1293
H24_R3_PA_T3	1401	UF-273 (Tipo 2) x GU-154-L	1.41631	-0.26595	1.1041	-0.258352	1.2444	0.453996	1.0127	1294
H9_R1_PD_T4	514	IMC-60 x LcTeen-37	-0.199871	1.59058	0.306795	0.594647	-1.35598	0.902741	-0.148	1295
H3_R5_PD_T4	2630	IMC-60 x Sta.Clara 3	-0.392884	0.638006	-0.151132	-0.320489	0.317939	0.715051	-0.216304	1296
H17_R3_PB_T3	1525	UF-273 (Tipo 2) x IMC-67	-0.628334	0.320558	0.00602404	-0.744642	-0.77709	0.454881	-0.894428	1297
H10_R5_PD_T4	2476	UF-273 (Tipo 1) x Sta.Clara 3	1.07458	-1.10873	0.378568	1.15853	0.79498	0.324011	1.14372	1298
H6_R2_PD_T4	1050	IMC-60 x LF-1	-0.47578	1.10466	0.377227	-0.277883	-0.815011	0.37215	-0.204088	1299
H6_R1_PB_T1	523	IMC-60 x LF-1	0.796326	0.812895	0.405414	0.152611	-0.437849	0.503834	0.43385	1300
H4_R4_PC_T4	1558	PA-169 x IMC-67	-0.614506	-0.75967	0.832496	-1.62877	0.457635	0.480112	-0.142924	1301
H6_R4_PD_T2	1636	IMC-60 x LF-1	-0.069977	1.11748	0.143781	0.204489	-1.26293	0.503189	-0.194729	1302
H12_R1_PA_T4	68	PA-169 x Sta.Clara 3	0.449118	-0.334377	1.22435	0.0482512	0.945187	1.04326	0.74793	1303
H25_R3_PA_T4	1166	UF-273 (Tipo 1) x GU-154-L	0.41731	-0.745582	1.23162	-0.0591786	1.38004	0.811298	0.804232	1304
H12_R4_PD_T4	2072	PA-169 x Sta.Clara 3	0.357476	0.140932	1.33525	-0.475989	1.02746	-0.04332	1.01568	1305
H11_R4_PB_T3	1955	UF-273 (Tipo 1) x IMC-67	-0.370609	-1.19951	0.0999847	-0.60053	0.121754	0.121425	-0.228524	1306
H26_R4_PA_T4	1242	ICS-43 x PA-150	-1.35051	0.544076	-1.61181	-0.627452	-0.98369	-1.35532	-0.977977	1307.5
H25_R3_PC_T4	1420	UF-273 (Tipo 1) x GU-154-L	1.7816	-1.14124	1.52731	0.271534	1.96107	0.476201	1.55753	1307.5
H29_R1_PD_T4	910	UF-273 (Tipo 1) x Criollo-27	1.35249	-2.51762	-1.32467	1.71917	0.536766	-0.0558367	0.593336	1309
H8_R5_PD_T3	2643	PA-169 x LcTeen-37	-0.292701	-0.171008	0.709763	-0.295499	0.440009	0.167951	0.565786	1310
H10_R3_PC_T4	1858	UF-273 (Tipo 1) x Sta.Clara 3	2.23179	-0.654364	1.07557	1.33875	0.835174	0.702527	1.70253	1311
H5_R4_PA_T1	1375	PA-169 x LF-1	0.693019	0.140692	1.0698	-0.240007	0.626909	0.244742	0.887253	1312
H9_R3_PC_T3	1791	IMC-60 x LcTeen-37	-0.593334	1.65617	-0.375544	0.079899	-0.778213	0.104184	-0.238897	1313
H31_R2_PB_T3	739	UF-273 (Tipo 2) x Criollo-27	-0.0352043	-1.27841	-1.05096	0.499665	-0.128199	0.562024	-0.623302	1314
H25_R4_PB_T3	1447	UF-273 (Tipo 1) x GU-154-L	-0.267063	-1.20037	0.91705	-1.77125	1.32213	-0.581343	0.62688	1315
H25_R3_PD_T2	1914	UF-273 (Tipo 1) x GU-154-L	1.03246	-0.816254	1.15783	0.142482	1.55023	0.751595	1.04948	1316
H13_R3_PB_T1	1989	UF-273 (Tipo 1) x LF-1	-0.144799	-0.326343	-0.266136	1.57244	-1.1361	0.497738	-0.197326	1317
H22_R4_PD_T4	1812	PA-169 x GU-154-L	0.290876	-0.258658	3.0051	-1.47733	2.6946	0.482736	0.736913	1318
H22_R2_PB_T2	546	PA-169 x GU-154-L	0.525081	-0.636461	2.20682	-0.54174	2.41769	0.372719	0.992339	1319
H6_R4_PA_T4	1240	IMC-60 x LF-1	0.0482705	1.41694	0.421941	-0.206656	-1.03808	0.397112	-0.180169	1320
H5_R5_PA_T3	2301	PA-169 x LF-1	0.93307	-0.102552	0.704453	0.10975	1.0159	0.703456	0.874927	1321
H27_R5_PB_T4	2408	ICS-43 x IMC-67	-1.47006	1.28766	-1.17284	-0.356126	-0.945655	-0.242342	-1.09248	1322.5
H12_R1_PB_T2	256	PA-169 x Sta.Clara 3	1.33141	-0.615717	1.56995	-0.0961718	1.68447	0.273994	1.32394	1322.5
H3_R3_PA_T2	1212	IMC-60 x Sta.Clara 3	0.493756	0.66734	0.192309	0.129428	-0.0886657	0.498509	0.363166	1324
H10_R5_PA_T2	2272	UF-273 (Tipo 1) x Sta.Clara 3	0.499276	-0.840094	-0.109834	1.08813	0.286849	-0.146389	0.738713	1325
H28_R5_PA_T1	2251	ICS-43 x GU-154-L	0.592913	0.528261	0.891002	-0.0559489	1.54773	0.678052	1.0108	1326
H25_R4_PB_T2	1448	UF-273 (Tipo 1) x GU-154-L	2.36165	-0.993666	1.49039	0.390784	1.63632	0.443847	1.63442	1327
H1_R4_PC_T2	2022	UF-273 (Tipo 2) x LcTeen-37	1.37996	0.558766	-0.697593	1.05344	0.130108	-0.287532	0.825592	1328
H25_R1_PC_T4	976	UF-273 (Tipo 1) x GU-154-L	1.59101	-1.36665	2.21071	0.0954864	2.56927	0.476978	1.49513	1329
H26_R1_PD_T4	974	ICS-43 x PA-150	0.169435	0.763318	-0.829182	0.156703	-0.100097	0.166036	-0.102338	1330
H25_R4_PD_T2	2082	UF-273 (Tipo 1) x GU-154-L	1.91741	-0.75496	2.26599	0.152479	1.72197	0.514883	1.57499	1331
H24_R1_PD_T2	628	UF-273 (Tipo 2) x GU-154-L	0.674931	0.127081	0.64772	-0.181634	1.00806	0.977683	0.555262	1332
H7_R4_PB_T1	1491	UF-273 (Tipo 1) x PA-150	0.678415	-0.531376	0.196933	0.195978	0.506493	0.525758	0.564084	1333
H25_R2_PD_T2	930	UF-273 (Tipo 1) x GU-154-L	1.00855	-1.35746	1.38947	-0.184026	2.23718	0.027493	1.17217	1334
H7_R3_PA_T4	1098	UF-273 (Tipo 1) x PA-150	-0.279481	-0.748546	-0.298609	-0.381849	-0.790119	-0.466386	-0.609069	1335
H31_R2_PC_T3	1003	UF-273 (Tipo 2) x Criollo-27	0.485811	-1.67491	-0.818867	0.636455	0.0411453	-0.162404	0.0494474	1336
H25_R1_PB_T4	772	UF-273 (Tipo 1) x GU-154-L	1.10611	-0.859614	1.08936	0.270456	1.76837	0.866929	1.0104	1337
H7_R4_PC_T3	1511	UF-273 (Tipo 1) x PA-150	-0.137106	-0.710528	-0.490545	-0.0379262	-0.387276	-0.542277	-0.141627	1338
H9_R2_PD_T1	925	IMC-60 x LcTeen-37	-0.128794	1.34782	0.44812	-0.252159	-1.82653	-0.231085	-0.106387	1339.5
H24_R2_PA_T3	105	UF-273 (Tipo 2) x GU-154-L	0.69895	0.314435	0.629579	-0.434549	1.15103	0.628327	0.611544	1339.5
H6_R2_PA_T1	595	IMC-60 x LF-1	0.383388	0.802212	0.390937	0.147965	-1.22549	0.521281	-0.0972711	1341
H24_R3_PB_T4	1414	UF-273 (Tipo 2) x GU-154-L	1.23147	-0.388602	0.949615	-0.334758	1.39805	0.15264	0.999158	1342
H7_R2_PC_T3	623	UF-273 (Tipo 1) x PA-150	0.513244	-0.110289	-0.411447	0.141107	0.355431	-0.298734	0.561298	1343
H25_R4_PA_T4	1118	UF-273 (Tipo 1) x GU-154-L	1.86187	-0.872635	1.89438	0.156145	1.61828	0.561441	1.31889	1344
H12_R1_PA_T2	126	PA-169 x Sta.Clara 3	0.37441	-0.548739	0.603234	-0.122067	1.56406	0.549241	0.738474	1345
H12_R2_PB_T3	495	PA-169 x Sta.Clara 3	1.2759	-0.76965	0.647365	0.120773	1.52956	0.504356	1.02008	1346
H2_R3_PB_T2	1718	PA-169 x PA-150	0.122074	-0.0392803	0.533499	-1.13544	1.55606	0.319589	0.446054	1347
H26_R4_PD_T2	1894	ICS-43 x PA-150	-0.38969	1.11403	-1.18069	-0.0527319	-0.455407	-0.41015	-0.331134	1348
H27_R5_PC_T2	2516	ICS-43 x IMC-67	-1.66651	0.545472	-1.21424	-0.570909	-1.45952	-1.15159	-1.38888	1349
H27_R3_PC_T2	1978	ICS-43 x IMC-67	-1.51211	0.619741	-1.22702	-0.640245	-0.751728	-0.886452	-0.940022	1350
H31_R2_PA_T1	153	UF-273 (Tipo 2) x Criollo-27	0.148826	-1.22361	-0.572486	0.1242	0.115877	0.161564	-0.153721	1351
H12_R1_PA_T1	67	PA-169 x Sta.Clara 3	0.625338	-0.156763	1.1288	-0.00377656	1.05944	0.99322	0.718943	1352
H22_R2_PD_T2	812	PA-169 x GU-154-L	0.158853	-0.774019	0.813923	-0.503371	1.48772	1.19069	0.213129	1353
H7_R2_PB_T3	613	UF-273 (Tipo 1) x PA-150	1.8389	0.141937	0.401158	-0.0388087	0.45047	0.275782	0.778638	1354
H9_R5_PD_T4	2632	IMC-60 x LcTeen-37	-0.317916	1.22588	-0.0883103	-0.158531	-0.89184	-0.79858	0.132943	1355
H18_R3_PD_T4	1936	UF-273 (Tipo 2) x PA-150	0.20249	0.482718	-0.248513	-0.239242	0.232626	-0.285474	0.351187	1356
H26_R4_PB_T1	1425	ICS-43 x PA-150	-0.894925	1.10979	-1.07225	-0.55552	-0.271865	-1.35928	-0.294061	1357
H28_R4_PA_T3	1263	ICS-43 x GU-154-L	0.208527	0.547196	0.445861	-0.508037	0.847871	-0.608365	0.885948	1358
H7_R3_PD_T3	1723	UF-273 (Tipo 1) x PA-150	0.36522	0.52304	0.0793711	0.50555	-0.500312	0.81265	-0.0540062	1359
H22_R4_PA_T3	1387	PA-169 x GU-154-L	0.630613	-0.562748	2.89627	-1.44348	3.44588	-0.148355	0.974448	1360
H6_R3_PC_T3	1535	IMC-60 x LF-1	1.20163	1.11475	0.785348	0.519103	-0.894896	0.36118	0.578098	1361
H28_R3_PA_T2	1532	ICS-43 x GU-154-L	0.0109213	0.585448	-0.173906	0.121137	0.524033	0.272301	0.443818	1362
H11_R1_PA_T1	647	UF-273 (Tipo 1) x IMC-67	-0.640875	-0.99318	-0.747887	-0.402098	-1.1608	-0.482155	-1.70927	1363
H27_R2_PC_T1	793	ICS-43 x IMC-67	-0.668065	0.936596	-0.9447	0.0660314	-0.681566	-0.302799	-0.49552	1364
H24_R5_PC_T3	2449	UF-273 (Tipo 2) x GU-154-L	1.19173	-0.245484	1.35576	-0.29772	1.78098	0.572012	0.971875	1365
H27_R1_PA_T3	117	ICS-43 x IMC-67	-1.57196	0.441567	-1.10475	-0.507834	-0.915611	-0.72768	-1.11538	1366
H24_R1_PA_T3	53	UF-273 (Tipo 2) x GU-154-L	0.736794	0.0019996	1.36546	-0.326314	1.57375	0.934352	0.716647	1367
H25_R5_PB_T1	2473	UF-273 (Tipo 1) x GU-154-L	1.0837	-0.962026	0.8903	0.46359	1.45752	0.66421	1.00725	1368
H9_R5_PC_T3	2653	IMC-60 x LcTeen-37	-0.966204	1.22581	-0.678639	-0.322736	-1.95564	-0.267012	-1.16876	1369
H24_R1_PD_T4	590	UF-273 (Tipo 2) x GU-154-L	0.626247	-0.105145	0.95828	-0.635662	1.28417	-0.0480195	0.838083	1370
H13_R5_PD_T3	2673	UF-273 (Tipo 1) x LF-1	0.692351	-0.88147	-0.406103	1.53544	-0.922397	-1.01734	0.51658	1371
H31_R1_PB_T3	689	UF-273 (Tipo 2) x Criollo-27	-0.258312	-1.63053	-1.60282	-0.359805	-0.324397	-0.503762	-1.11038	1372
H26_R4_PA_T3	1255	ICS-43 x PA-150	-1.43547	0.819684	-1.1818	-0.151744	-1.09794	-0.492058	-1.00501	1373
H3_R5_PC_T4	2468	IMC-60 x Sta.Clara 3	0.584547	0.837924	1.15693	-0.193391	0.232206	1.14798	0.398799	1374
H18_R4_PC_T3	1769	UF-273 (Tipo 2) x PA-150	-0.063175	0.730915	0.127053	0.0179862	-0.87217	0.366454	-0.237165	1375
H18_R3_PA_T3	1403	UF-273 (Tipo 2) x PA-150	-0.616772	-0.0211042	-0.443874	-0.327659	-0.808177	-0.155972	-0.859845	1376
H16_R1_PC_T4	458	UF-273 (Tipo 2) x Sta.Clara 3	0.568826	-0.0449383	-0.0235543	1.04224	-0.287361	0.404447	0.324355	1377
H9_R2_PB_T1	347	IMC-60 x LcTeen-37	-0.301583	1.31773	-0.0765318	-0.162689	-0.45967	0.0664364	-0.115622	1378
H27_R1_PB_T1	653	ICS-43 x IMC-67	-1.4313	0.462973	-1.11749	-0.485519	-0.916533	-0.799632	-1.04984	1379
H24_R4_PD_T3	2159	UF-273 (Tipo 2) x GU-154-L	0.831968	0.384806	0.738038	-0.304413	1.75239	0.600278	0.81969	1380
H9_R4_PC_T2	1386	IMC-60 x LcTeen-37	-0.787709	1.00515	-0.735235	-0.577958	-0.987763	-0.403498	-0.997924	1381
H12_R5_PB_T1	2223	PA-169 x Sta.Clara 3	-0.0786773	-0.108763	0.969929	-0.385517	0.709873	0.885812	0.288689	1382
H26_R2_PB_T2	816	ICS-43 x PA-150	-1.61322	1.32923	-1.18193	-0.490226	-1.33797	-1.4144	-0.903033	1383
H7_R5_PC_T1	2535	UF-273 (Tipo 1) x PA-150	0.117059	-1.01036	0.585324	-0.0140788	0.0156071	0.383699	0.179711	1384
H27_R5_PC_T3	2515	ICS-43 x IMC-67	-1.17665	0.974196	-1.0948	-0.529735	-0.869216	-0.728069	-0.879207	1385
H24_R1_PA_T1	11	UF-273 (Tipo 2) x GU-154-L	1.39359	-0.226143	1.62824	-0.363856	2.15454	0.51969	1.00938	1386
H22_R2_PD_T1	789	PA-169 x GU-154-L	0.349721	-0.138588	1.04565	-1.28468	1.95425	0.646137	0.398148	1387
H6_R3_PB_T4	1162	IMC-60 x LF-1	-0.252396	0.891093	0.325614	0.0326253	-1.36863	0.428279	-0.364715	1388
H17_R4_PB_T3	1763	UF-273 (Tipo 2) x IMC-67	-0.154653	0.420415	-0.374371	-0.146124	-0.269671	0.124022	-0.366843	1389
H10_R3_PB_T2	1788	UF-273 (Tipo 1) x Sta.Clara 3	0.472921	-1.1967	-0.137472	0.75943	1.02587	-0.189671	0.76864	1390
H9_R1_PA_T4	72	IMC-60 x LcTeen-37	-0.570503	1.60695	-0.285905	0.00804382	-1.24389	-0.293878	-0.41396	1391
H26_R2_PB_T3	815	ICS-43 x PA-150	-1.93715	1.51807	-1.22732	-1.16627	-1.41318	-1.4144	-1.65578	1392
H13_R1_PD_T2	1084	UF-273 (Tipo 1) x LF-1	0.059999	-1.05932	-0.398213	1.62258	-0.536385	0.355643	-0.0361766	1393
H6_R3_PA_T2	1150	IMC-60 x LF-1	0.723888	0.919126	0.0532768	0.712703	-0.859551	-0.164905	0.3692	1394
H17_R3_PD_T3	2045	UF-273 (Tipo 2) x IMC-67	-0.617505	-0.197272	-0.657034	-0.820787	-0.922823	-0.372125	-1.73812	1395
H1_R4_PC_T1	2011	UF-273 (Tipo 2) x LcTeen-37	-1.13131	0.872654	-0.888706	0.227045	-1.06003	-1.86646	-0.170573	1396
H19_R5_PB_T1	2287	UF-273 (Tipo 1) x LcTeen-37	-0.145212	-0.279438	-0.634893	1.4636	-1.101	-0.350158	-0.0657611	1397
H9_R4_PC_T1	1367	IMC-60 x LcTeen-37	-0.38787	2.16372	0.745896	-0.455213	-1.42587	-0.031306	-0.288789	1398
H3_R3_PD_T2	2164	IMC-60 x Sta.Clara 3	-0.565335	0.425523	1.44039	-1.63396	0.0410277	-0.353068	0.28956	1399
H2_R1_PA_T3	59	PA-169 x PA-150	-0.424884	-0.0329316	1.45579	-1.40059	0.342897	0.122293	0.259032	1400
H24_R4_PC_T4	2008	UF-273 (Tipo 2) x GU-154-L	0.894132	0.0179209	1.27316	-0.245758	1.21296	0.921823	0.666212	1401
H22_R1_PC_T4	462	PA-169 x GU-154-L	0.172011	-0.268909	2.48106	-1.03597	2.51271	0.875119	0.472192	1402
H9_R2_PB_T3	357	IMC-60 x LcTeen-37	-0.635521	2.03227	-0.121921	-0.497875	-0.792908	-0.462215	-0.395119	1403
H6_R2_PB_T3	741	IMC-60 x LF-1	0.265998	0.827008	0.21851	0.173927	-1.01764	0.379439	-0.168971	1404
H8_R1_PB_T1	135	PA-169 x LcTeen-37	0.415726	0.522541	0.408896	-0.159362	0.423605	-0.351519	0.806996	1405
H6_R4_PC_T3	1381	IMC-60 x LF-1	-0.133082	0.673901	0.843235	-0.0891373	-0.963332	-0.0521845	0.082905	1406
H6_R2_PD_T1	1049	IMC-60 x LF-1	0.217583	0.943103	0.513691	0.0231517	-0.894896	0.36118	0.0232063	1408.5
H6_R4_PC_T2	1382	IMC-60 x LF-1	0.217583	0.943103	0.513691	0.0231517	-0.894896	0.36118	0.0232063	1408.5
H6_R4_PD_T1	1629	IMC-60 x LF-1	0.217583	0.943103	0.513691	0.0231517	-0.894896	0.36118	0.0232063	1408.5
H6_R5_PC_T4	2530	IMC-60 x LF-1	0.217583	0.943103	0.513691	0.0231517	-0.894896	0.36118	0.0232063	1408.5
H27_R1_PB_T3	691	ICS-43 x IMC-67	-0.793888	1.46588	-0.615814	-0.462202	-0.145324	-0.572751	-0.283989	1411
H26_R2_PC_T2	870	ICS-43 x PA-150	-0.515329	0.831753	-1.22413	0.434851	-0.735438	-0.536419	-0.422826	1412
H16_R2_PC_T2	364	UF-273 (Tipo 2) x Sta.Clara 3	0.221744	-0.129284	-0.101843	0.794234	0.0898792	0.0809263	0.443918	1413
H11_R1_PB_T4	770	UF-273 (Tipo 1) x IMC-67	0.249608	-0.573396	0.305362	-0.0934052	0.147652	-0.507893	0.563612	1414
H27_R1_PC_T4	712	ICS-43 x IMC-67	-1.40106	1.19441	-0.798965	-0.642586	-1.11855	-1.24346	-0.854309	1415.5
H10_R3_PB_T1	1733	UF-273 (Tipo 1) x Sta.Clara 3	0.653551	-1.19414	0.0536417	1.06083	0.216572	-0.798283	0.960279	1415.5
H9_R3_PB_T3	1521	IMC-60 x LcTeen-37	-0.672591	1.81162	0.279402	-0.379961	-0.554522	0.315258	-0.331011	1417
H6_R2_PB_T4	732	IMC-60 x LF-1	0.127465	1.10006	0.739294	0.278469	-0.998593	0.572383	0.0336522	1418
H24_R2_PB_T4	86	UF-273 (Tipo 2) x GU-154-L	0.664466	-0.261674	0.738567	-0.497227	1.55757	0.325393	0.641699	1419
H26_R4_PC_T2	1840	ICS-43 x PA-150	-1.16343	0.781188	-1.09136	-0.0180655	-0.902359	-0.287617	-0.841348	1420
H24_R3_PC_T4	1410	UF-273 (Tipo 2) x GU-154-L	0.703021	-0.0556404	1.46615	-0.263992	1.43455	0.747993	0.70837	1421
H14_R4_PA_T1	1489	IMC-60 x PA-150	-0.35007	1.92414	-0.120381	-1.33896	-0.610763	0.493726	-1.18599	1422
H27_R1_PD_T2	820	ICS-43 x IMC-67	-1.41836	1.87686	-0.904608	-0.48501	-1.02422	-0.95956	-0.845422	1423
H26_R3_PB_T2	1786	ICS-43 x PA-150	-1.06615	1.74157	-0.978526	-0.211805	-0.630549	-0.613596	-0.585396	1424.5
H24_R4_PC_T1	2007	UF-273 (Tipo 2) x GU-154-L	1.55836	-0.0586369	1.22538	-0.0351572	1.40338	0.716674	0.899326	1424.5
H9_R4_PC_T3	1385	IMC-60 x LcTeen-37	-0.847063	2.30663	-0.544122	-0.322073	-1.42587	-0.627357	-0.710453	1426
H5_R1_PA_T4	270	PA-169 x LF-1	0.0435641	0.235912	0.717331	-0.131809	0.01195	0.344917	0.296478	1427
H28_R5_PD_T4	2704	ICS-43 x GU-154-L	0.107875	0.850506	0.642076	-0.468262	0.55777	0.211058	0.505639	1428
H9_R1_PB_T1	195	IMC-60 x LcTeen-37	-0.643148	1.44986	-0.653551	-0.0770782	-0.961752	-0.782438	-0.432808	1429
H1_R3_PD_T3	1651	UF-273 (Tipo 2) x LcTeen-37	-0.267258	0.618973	-0.613955	0.582863	-0.744344	-0.564902	-0.0185362	1430
H9_R4_PD_T1	1887	IMC-60 x LcTeen-37	-0.415324	1.67057	-0.0297074	-0.0984251	-0.987763	-0.403498	-0.236079	1431
H3_R2_PC_T1	727	IMC-60 x Sta.Clara 3	1.28645	0.383445	0.457027	0.14666	0.241386	0.686809	0.523219	1432
H26_R3_PB_T3	1785	ICS-43 x PA-150	-1.17315	0.991307	-1.45631	0.273123	-1.39224	-0.214239	-1.20579	1433
H25_R5_PA_T3	2297	UF-273 (Tipo 1) x GU-154-L	1.13718	-0.950405	1.66059	0.22318	1.42276	0.273613	1.13831	1434
H9_R2_PC_T4	788	IMC-60 x LcTeen-37	0.107595	1.62468	0.5233	0.0592722	-0.696174	0.550448	0.0278908	1435
H14_R1_PA_T2	190	IMC-60 x PA-150	-0.152625	1.31474	0.829123	-1.86885	-0.725866	0.772708	-0.903926	1436
H17_R5_PD_T3	2655	UF-273 (Tipo 2) x IMC-67	-0.552155	0.783603	-0.271058	-0.820787	-1.22371	-0.196055	-1.67182	1437
H17_R1_PD_T4	1026	UF-273 (Tipo 2) x IMC-67	-0.482563	0.224748	-0.673271	-0.0740459	-0.701612	-0.0189332	-0.832118	1438
H2_R3_PA_T4	1678	PA-169 x PA-150	-0.417128	0.204563	0.349287	-1.55377	0.621532	0.247544	-0.214616	1439
H25_R3_PC_T2	1462	UF-273 (Tipo 1) x GU-154-L	0.601961	-1.13358	1.09731	0.0980402	1.87538	0.550339	0.849177	1440
H26_R1_PA_T1	141	ICS-43 x PA-150	-0.984603	1.18513	-1.14159	-0.165331	-0.867782	-0.538454	-0.813688	1451.5
H26_R1_PA_T2	180	ICS-43 x PA-150	-0.984603	1.18513	-1.14159	-0.165331	-0.867782	-0.538454	-0.813688	1451.5
H26_R2_PA_T3	99	ICS-43 x PA-150	-0.984603	1.18513	-1.14159	-0.165331	-0.867782	-0.538454	-0.813688	1451.5
H26_R3_PA_T1	1231	ICS-43 x PA-150	-0.984603	1.18513	-1.14159	-0.165331	-0.867782	-0.538454	-0.813688	1451.5
H26_R3_PA_T2	1266	ICS-43 x PA-150	-0.984603	1.18513	-1.14159	-0.165331	-0.867782	-0.538454	-0.813688	1451.5
H26_R3_PA_T3	1265	ICS-43 x PA-150	-0.984603	1.18513	-1.14159	-0.165331	-0.867782	-0.538454	-0.813688	1451.5
H26_R3_PA_T4	1232	ICS-43 x PA-150	-0.984603	1.18513	-1.14159	-0.165331	-0.867782	-0.538454	-0.813688	1451.5
H26_R4_PA_T1	1241	ICS-43 x PA-150	-0.984603	1.18513	-1.14159	-0.165331	-0.867782	-0.538454	-0.813688	1451.5
H26_R4_PD_T3	1893	ICS-43 x PA-150	-0.984603	1.18513	-1.14159	-0.165331	-0.867782	-0.538454	-0.813688	1451.5
H26_R5_PA_T4	2244	ICS-43 x PA-150	-0.984603	1.18513	-1.14159	-0.165331	-0.867782	-0.538454	-0.813688	1451.5
H26_R5_PB_T1	2371	ICS-43 x PA-150	-0.984603	1.18513	-1.14159	-0.165331	-0.867782	-0.538454	-0.813688	1451.5
H26_R5_PB_T2	2398	ICS-43 x PA-150	-0.984603	1.18513	-1.14159	-0.165331	-0.867782	-0.538454	-0.813688	1451.5
H26_R5_PB_T3	2397	ICS-43 x PA-150	-0.984603	1.18513	-1.14159	-0.165331	-0.867782	-0.538454	-0.813688	1451.5
H26_R5_PB_T4	2372	ICS-43 x PA-150	-0.984603	1.18513	-1.14159	-0.165331	-0.867782	-0.538454	-0.813688	1451.5
H26_R5_PC_T1	2409	ICS-43 x PA-150	-0.984603	1.18513	-1.14159	-0.165331	-0.867782	-0.538454	-0.813688	1451.5
H26_R5_PC_T2	2424	ICS-43 x PA-150	-0.984603	1.18513	-1.14159	-0.165331	-0.867782	-0.538454	-0.813688	1451.5
H26_R5_PC_T3	2423	ICS-43 x PA-150	-0.984603	1.18513	-1.14159	-0.165331	-0.867782	-0.538454	-0.813688	1451.5
H26_R5_PC_T4	2410	ICS-43 x PA-150	-0.984603	1.18513	-1.14159	-0.165331	-0.867782	-0.538454	-0.813688	1451.5
H26_R5_PD_T1	2663	ICS-43 x PA-150	-0.984603	1.18513	-1.14159	-0.165331	-0.867782	-0.538454	-0.813688	1451.5
H26_R5_PD_T2	2682	ICS-43 x PA-150	-0.984603	1.18513	-1.14159	-0.165331	-0.867782	-0.538454	-0.813688	1451.5
H26_R5_PD_T3	2681	ICS-43 x PA-150	-0.984603	1.18513	-1.14159	-0.165331	-0.867782	-0.538454	-0.813688	1451.5
H26_R5_PD_T4	2664	ICS-43 x PA-150	-0.984603	1.18513	-1.14159	-0.165331	-0.867782	-0.538454	-0.813688	1451.5
H7_R3_PA_T3	1143	UF-273 (Tipo 1) x PA-150	0.238033	-0.549496	-0.346388	0.0174554	0.057259	-0.466386	0.0838223	1463
H10_R5_PB_T4	2256	UF-273 (Tipo 1) x Sta.Clara 3	0.752594	-1.03025	-0.227157	1.81131	0.115312	0.119159	0.561409	1464
H27_R1_PC_T2	762	ICS-43 x IMC-67	-1.40106	0.773344	-0.751187	-0.787341	-0.566326	-0.61305	-1.08003	1465
H24_R5_PC_T1	2447	UF-273 (Tipo 2) x GU-154-L	0.847572	0.106682	1.26021	-0.399327	1.57152	0.46251	0.777169	1466
H24_R4_PD_T2	2160	UF-273 (Tipo 2) x GU-154-L	1.69174	-0.373117	2.55362	-0.104521	1.63813	0.414591	1.09091	1467
H5_R3_PB_T3	1469	PA-169 x LF-1	1.00013	0.601505	1.50657	-0.139467	0.695112	0.631842	0.778817	1468
H2_R3_PA_T2	1716	PA-169 x PA-150	-0.417128	0.0514469	-0.128497	-0.944698	1.5546	0.302435	-0.200589	1469
H7_R3_PB_T3	1201	UF-273 (Tipo 1) x PA-150	-0.049083	-0.453438	-0.252954	0.0302225	-0.190846	-0.161699	-0.263095	1470
H12_R4_PB_T2	1446	PA-169 x Sta.Clara 3	-0.333845	-0.697322	0.0395191	0.0611939	0.685984	0.739846	-0.11253	1471
H12_R3_PB_T2	1344	PA-169 x Sta.Clara 3	1.39289	-0.593219	1.41556	0.051284	1.98865	0.408596	1.07238	1472
H25_R5_PD_T2	2718	UF-273 (Tipo 1) x GU-154-L	1.85816	-1.19124	3.58182	0.309132	2.34352	0.337416	1.46198	1473
H1_R5_PB_T1	2315	UF-273 (Tipo 2) x LcTeen-37	0.208443	0.507611	-0.6187	0.921947	-1.04676	-1.41588	0.197576	1474
H3_R5_PD_T1	2629	IMC-60 x Sta.Clara 3	0.0966081	0.500202	0.326652	-0.277562	0.127517	0.357075	0.105981	1475
H9_R1_PA_T1	71	IMC-60 x LcTeen-37	-0.507698	1.58637	-0.0653221	-0.218163	-0.987763	-0.403498	-0.449067	1480.5
H9_R2_PD_T4	926	IMC-60 x LcTeen-37	-0.507698	1.58637	-0.0653221	-0.218163	-0.987763	-0.403498	-0.449067	1480.5
H9_R3_PA_T3	1395	IMC-60 x LcTeen-37	-0.507698	1.58637	-0.0653221	-0.218163	-0.987763	-0.403498	-0.449067	1480.5
H9_R3_PB_T1	1487	IMC-60 x LcTeen-37	-0.507698	1.58637	-0.0653221	-0.218163	-0.987763	-0.403498	-0.449067	1480.5
H9_R3_PB_T2	1522	IMC-60 x LcTeen-37	-0.507698	1.58637	-0.0653221	-0.218163	-0.987763	-0.403498	-0.449067	1480.5
H9_R3_PD_T1	2055	IMC-60 x LcTeen-37	-0.507698	1.58637	-0.0653221	-0.218163	-0.987763	-0.403498	-0.449067	1480.5
H9_R3_PD_T2	2106	IMC-60 x LcTeen-37	-0.507698	1.58637	-0.0653221	-0.218163	-0.987763	-0.403498	-0.449067	1480.5
H9_R4_PA_T2	1134	IMC-60 x LcTeen-37	-0.507698	1.58637	-0.0653221	-0.218163	-0.987763	-0.403498	-0.449067	1480.5
H9_R4_PB_T3	1121	IMC-60 x LcTeen-37	-0.507698	1.58637	-0.0653221	-0.218163	-0.987763	-0.403498	-0.449067	1480.5
H9_R5_PB_T2	2496	IMC-60 x LcTeen-37	-0.507698	1.58637	-0.0653221	-0.218163	-0.987763	-0.403498	-0.449067	1480.5
H12_R5_PB_T4	2224	PA-169 x Sta.Clara 3	0.586714	-0.330781	0.707148	0.00717741	1.01455	0.11726	0.825009	1486
H2_R4_PC_T4	1696	PA-169 x PA-150	-0.840123	0.148874	0.677605	-1.83823	0.388389	-0.0212266	-0.169013	1487
H3_R1_PA_T2	252	IMC-60 x Sta.Clara 3	0.267204	1.23592	1.42092	-0.300081	0.178355	0.40469	0.593522	1488
H12_R2_PB_T4	466	PA-169 x Sta.Clara 3	0.343597	-0.705852	1.31148	0.0322901	0.920206	0.809434	0.573626	1489
H16_R5_PB_T2	2388	UF-273 (Tipo 2) x Sta.Clara 3	0.623786	0.21075	0.126573	0.733212	0.230421	-0.41791	0.888354	1490
H6_R3_PD_T2	1662	IMC-60 x LF-1	-0.207661	0.828906	0.155204	0.0444399	-1.12541	0.24303	-0.463548	1491
H31_R4_PA_T3	1259	UF-273 (Tipo 2) x Criollo-27	-0.0865832	-1.59366	-1.14991	0.0734856	-0.191906	-0.403308	-0.666379	1492
H16_R1_PB_T4	400	UF-273 (Tipo 2) x Sta.Clara 3	0.56028	-0.491999	0.203659	1.02393	0.186606	0.228502	0.605416	1493
H25_R3_PC_T1	1419	UF-273 (Tipo 1) x GU-154-L	1.52794	-0.528774	1.45564	0.326199	1.46598	0.290917	1.25887	1494
H12_R3_PC_T1	1795	PA-169 x Sta.Clara 3	0.572151	-0.451433	1.97802	0.0403707	0.963278	0.688634	0.751305	1495
H32_R1_PA_T1	133	UF-273 (Tipo 2) x LF-1	-0.760069	0.154117	-0.429906	1.06384	-1.0947	-0.141986	-0.538675	1496
H13_R4_PB_T2	1450	UF-273 (Tipo 1) x LF-1	-0.0769183	-0.458394	0.0748635	1.40878	-0.888758	0.55754	-0.204704	1497
H26_R3_PC_T2	2038	ICS-43 x PA-150	-1.02404	1.32866	-0.527817	-0.0867318	-0.94097	-0.125123	-0.758157	1498
H15_R3_PD_T3	1907	IMC-60 x IMC-67	-0.33657	1.3036	0.097477	-1.12432	-0.0968771	0.688468	-0.729065	1499
H18_R2_PA_T2	46	UF-273 (Tipo 2) x PA-150	-0.88616	0.203845	-1.03726	-0.391102	-1.68213	-0.714448	-2.21917	1500
H3_R1_PC_T3	957	IMC-60 x Sta.Clara 3	0.942564	0.686814	0.8205	-0.0757219	1.0819	0.997143	0.615065	1501
H7_R1_PB_T4	522	UF-273 (Tipo 1) x PA-150	-0.429088	-0.940866	-1.09857	0.0275869	-1.38082	-0.513627	-1.7615	1502
H8_R4_PD_T3	2153	PA-169 x LcTeen-37	-0.102796	0.439982	0.0278004	0.126715	-0.0967124	-0.62419	0.383111	1503
H27_R1_PD_T4	782	ICS-43 x IMC-67	-1.53709	1.24143	-0.164043	-0.753614	-1.4622	-0.711957	-0.922396	1504
H29_R3_PA_T2	1406	UF-273 (Tipo 1) x Criollo-27	0.148198	-1.52593	-0.28351	0.977254	0.0349676	0.558073	-0.231053	1505
H7_R3_PB_T2	1202	UF-273 (Tipo 1) x PA-150	0.176191	-0.670352	-0.300733	0.0546574	0.228083	-0.16129	0.0307604	1506
H16_R4_PC_T3	1831	UF-273 (Tipo 2) x Sta.Clara 3	1.57725	-0.177099	0.510572	1.01729	0.47158	0.162881	1.03193	1507
H25_R4_PD_T4	2080	UF-273 (Tipo 1) x GU-154-L	0.903997	-0.777928	3.26934	-0.225682	2.49318	0.370782	0.979897	1508
H3_R1_PD_T1	907	IMC-60 x Sta.Clara 3	1.34972	0.450511	1.49577	-0.00888838	1.11495	0.252163	1.1035	1509
H16_R1_PC_T1	457	UF-273 (Tipo 2) x Sta.Clara 3	-0.0349538	0.242919	-0.0474435	0.472488	-0.0683759	0.170537	0.0960092	1510
H6_R5_PB_T3	2399	IMC-60 x LF-1	0.071973	0.827388	0.362276	-0.00758782	-0.956123	-0.0109918	-0.193276	1511
H5_R1_PD_T4	840	PA-169 x LF-1	-0.626324	-0.414565	0.689162	-0.416681	0.0340924	-0.263292	0.0613759	1512
H7_R3_PD_T1	1669	UF-273 (Tipo 1) x PA-150	-0.11189	-0.936664	1.44106	-0.467639	-0.319411	0.0103046	-0.125496	1513
H26_R2_PC_T3	869	ICS-43 x PA-150	-1.02742	1.08695	-1.18591	0.0436775	-0.525974	-0.16011	-0.751452	1514
H24_R3_PB_T3	1467	UF-273 (Tipo 2) x GU-154-L	0.669285	-0.312044	1.16462	-0.369116	1.84554	0.583164	0.622997	1515
H12_R3_PA_T3	1215	PA-169 x Sta.Clara 3	0.335796	-0.771288	0.271801	0.0359091	1.25155	0.621353	0.356438	1516
H9_R1_PC_T4	324	IMC-60 x LcTeen-37	-0.213131	1.94698	0.966668	-0.407362	-0.842903	0.146864	-0.142876	1517
H12_R3_PA_T2	1216	PA-169 x Sta.Clara 3	0.276978	-0.595205	1.29904	0.130042	1.10873	0.855417	0.616552	1518
H8_R4_PD_T1	2135	PA-169 x LcTeen-37	-1.1417	0.455293	-0.641097	-0.442705	0.103231	-0.773464	-0.326286	1519
H9_R3_PC_T2	1792	IMC-60 x LcTeen-37	-1.199	1.20447	-0.542769	-1.01308	-1.82553	-0.989054	-1.66165	1520
H10_R1_PB_T1	385	UF-273 (Tipo 1) x Sta.Clara 3	1.12103	-1.20285	0.0240828	1.60234	-0.0129364	0.375748	0.394188	1521
H28_R5_PC_T1	2401	ICS-43 x GU-154-L	-0.57262	0.0606287	-0.230146	-0.210789	0.608223	-0.0400357	-0.109562	1522
H12_R1_PC_T4	848	PA-169 x Sta.Clara 3	1.09054	-0.808898	0.457946	0.0411355	1.82963	-0.258137	1.02633	1523
H7_R2_PB_T2	614	UF-273 (Tipo 1) x PA-150	0.061468	-0.646609	0.272156	0.468253	-0.282655	0.0793416	0.0774761	1524
H12_R2_PD_T3	683	PA-169 x Sta.Clara 3	0.121058	0.0907851	0.398121	-0.155611	1.32403	0.299692	0.529538	1525
H9_R3_PB_T4	1488	IMC-60 x LcTeen-37	-0.876287	1.52325	-0.198382	-0.115569	-1.64945	-0.276192	-0.750449	1526.5
H9_R3_PD_T4	2056	IMC-60 x LcTeen-37	-0.261552	1.18502	-0.150603	-0.0931207	-0.598058	-0.675284	-0.0280159	1526.5
H27_R2_PB_T3	483	ICS-43 x IMC-67	-1.84222	0.833661	-0.4	-1.21016	-1.2916	-1.30802	-1.31869	1528
H4_R5_PA_T3	2193	PA-169 x IMC-67	-0.581202	-0.229961	1.40404	-1.98116	1.07125	-0.253459	0.323893	1529.5
H1_R4_PC_T4	2012	UF-273 (Tipo 2) x LcTeen-37	-0.46122	0.474553	-0.291476	0.519009	-0.63158	-0.713388	0.0146793	1529.5
H4_R2_PA_T3	289	PA-169 x IMC-67	-0.844419	-0.0660289	0.712411	-1.74531	0.31731	-0.0776927	-0.261992	1531
H26_R4_PC_T1	1809	ICS-43 x PA-150	-0.858471	0.893473	-1.04358	-0.202755	-0.645289	-0.445415	-0.909599	1532.5
H5_R3_PA_T3	1213	PA-169 x LF-1	0.39341	-0.425824	1.73484	0.300824	0.502477	0.716697	0.6382	1532.5
H10_R4_PD_T3	1707	UF-273 (Tipo 1) x Sta.Clara 3	2.18416	-1.12644	1.27148	1.89445	0.53902	0.20298	1.47174	1534
H9_R5_PC_T1	2627	IMC-60 x LcTeen-37	-0.737961	1.8689	-0.153077	-0.626041	-0.575083	-0.823385	-0.400052	1535
H9_R2_PD_T3	931	IMC-60 x LcTeen-37	0.430623	1.07987	0.457676	0.0599919	-0.369801	0.0583089	0.347178	1536
H16_R5_PA_T4	2378	UF-273 (Tipo 2) x Sta.Clara 3	0.147174	-0.205078	-0.637379	0.0815777	0.5	-0.671579	0.352777	1537
H13_R4_PA_T1	1181	UF-273 (Tipo 1) x LF-1	0.419857	-0.664377	-0.235165	2.11052	-0.95216	0.481372	-0.297873	1538
H24_R5_PD_T1	2511	UF-273 (Tipo 2) x GU-154-L	1.44185	0.309047	1.48317	-0.136211	1.27199	0.605573	0.880993	1539
H24_R2_PB_T3	107	UF-273 (Tipo 2) x GU-154-L	0.588447	-0.391823	0.614343	-0.267909	1.32906	0.411861	0.473262	1540
H24_R4_PB_T2	1826	UF-273 (Tipo 2) x GU-154-L	1.53401	0.407836	1.07886	0.0299582	1.17969	0.868881	0.775998	1541
H17_R4_PB_T4	1758	UF-273 (Tipo 2) x IMC-67	-0.631375	-0.100178	-0.326592	-0.229083	-0.983754	-0.256597	-1.15318	1542
H3_R3_PC_T4	1862	IMC-60 x Sta.Clara 3	-0.139433	0.435843	0.615944	-0.441497	0.0104068	-0.03336	0.0403689	1543
H24_R2_PA_T2	106	UF-273 (Tipo 2) x GU-154-L	0.936017	-0.183191	1.52065	-0.196004	1.45571	0.582696	0.758645	1544
H7_R4_PB_T4	1492	UF-273 (Tipo 1) x PA-150	0.130984	-0.91927	1.20028	-0.163544	0.239902	0.492356	0.194627	1545
H7_R3_PC_T4	1416	UF-273 (Tipo 1) x PA-150	-0.0147337	-0.491968	-0.0804211	0.51554	0.0156071	0.383699	-0.172827	1546
H22_R3_PB_T4	1538	PA-169 x GU-154-L	0.338904	-0.63356	2.57803	-1.31117	2.86752	0.0376456	0.662196	1547
H6_R4_PB_T3	1253	IMC-60 x LF-1	-0.630371	0.907271	-0.55964	0.0655185	-1.46017	0.13592	-1.28673	1548
H25_R1_PD_T2	1014	UF-273 (Tipo 1) x GU-154-L	1.05874	-0.772491	2.8175	0.158636	2.90997	0.871537	0.956781	1549
H5_R2_PD_T3	1001	PA-169 x LF-1	0.319647	0.0188036	2.69489	-0.266317	0.606748	0.137556	0.71351	1550
H31_R1_PC_T3	763	UF-273 (Tipo 2) x Criollo-27	0.238682	-1.5763	-0.7582	0.738693	-0.171816	-0.355201	-0.233301	1551
H32_R1_PA_T3	187	UF-273 (Tipo 2) x LF-1	-0.0189848	0.465452	0.286771	1.02944	-1.57075	0.110864	-0.144167	1552
H11_R3_PC_T3	1845	UF-273 (Tipo 1) x IMC-67	-0.42584	-0.208545	0.619999	-0.353584	0.0913945	0.206026	-0.0928576	1553
H30_R4_PB_T2	1444	PA-169 x Criollo-27	0.133032	-1.47726	-0.851626	-0.152891	0.730764	-0.0152988	-0.5289	1554
H12_R1_PB_T3	255	PA-169 x Sta.Clara 3	0.922859	-0.475361	1.09217	0.105922	1.50357	0.491161	0.868996	1555
H9_R5_PB_T4	2466	IMC-60 x LcTeen-37	0.126784	1.12581	-1.20828	0.0331665	-0.506399	-0.67678	-0.340622	1556
H24_R2_PA_T4	88	UF-273 (Tipo 2) x GU-154-L	0.432714	-0.254645	0.990306	-0.494723	1.49379	0.176248	0.592863	1557
H10_R4_PA_T4	1180	UF-273 (Tipo 1) x Sta.Clara 3	0.811545	-1.09319	0.195093	1.50741	0.0341508	0.163059	0.565607	1558
H13_R3_PC_T1	1997	UF-273 (Tipo 1) x LF-1	0.311062	-0.946551	0.564986	1.51686	-0.659571	0.534628	0.159006	1559
H23_R3_PD_T1	2063	ICS-43 x Sta.Clara 3	-0.939245	0.570374	-1.00679	1.09923	-0.741311	-0.316574	-0.507185	1560
H7_R5_PB_T3	2517	UF-273 (Tipo 1) x PA-150	-0.438455	-1.34766	-0.521011	0.0275869	-1.79621	-0.436069	-1.71769	1561
H12_R3_PC_T3	1853	PA-169 x Sta.Clara 3	1.06948	-0.499919	1.26134	0.114005	1.50598	0.681661	0.81673	1562
H18_R4_PA_T3	1251	UF-273 (Tipo 2) x PA-150	-0.428581	0.877995	-0.44735	-0.176617	-0.29404	-0.0512324	-0.609832	1563
H25_R1_PC_T2	1010	UF-273 (Tipo 1) x GU-154-L	1.2593	-0.723561	2.61683	0.406545	2.30267	0.505545	1.17422	1564
H6_R2_PB_T1	731	IMC-60 x LF-1	0.246741	0.61775	1.13824	-0.0351075	-0.551102	0.302184	0.154597	1565
H24_R1_PA_T4	12	UF-273 (Tipo 2) x GU-154-L	0.937788	-0.432849	1.12657	-0.565013	1.93555	0.398098	0.58706	1566
H7_R5_PC_T2	2554	UF-273 (Tipo 1) x PA-150	-0.0324011	-0.783234	-0.394133	0.647993	-0.8549	-0.366087	-0.47483	1567
H7_R1_PC_T3	701	UF-273 (Tipo 1) x PA-150	-0.187996	-0.836426	0.191024	-0.147351	0.339476	-0.0349721	-0.0136004	1568
H16_R2_PB_T1	209	UF-273 (Tipo 2) x Sta.Clara 3	1.41753	-0.362996	1.19062	0.825613	1.0121	0.238252	1.12952	1569
H16_R1_PA_T3	243	UF-273 (Tipo 2) x Sta.Clara 3	-0.177047	-0.0512428	-0.274126	0.79636	-0.143916	-0.040691	-0.0670643	1570
H6_R2_PC_T4	988	IMC-60 x LF-1	0.0408955	1.10153	0.497854	0.282329	-1.30766	0.127351	-0.177585	1571
H13_R1_PB_T2	310	UF-273 (Tipo 1) x LF-1	0.597654	-0.747972	-0.246384	1.50089	-0.321547	0.10528	0.106538	1572
H32_R1_PA_T2	188	UF-273 (Tipo 2) x LF-1	0.193001	0.0469356	0.00010006	1.46886	-1.06614	0.0738885	-0.0742812	1573
H25_R1_PC_T3	1009	UF-273 (Tipo 1) x GU-154-L	1.91345	-1.11145	2.13905	0.794145	1.46482	0.25371	1.33775	1574
H18_R5_PC_T4	2598	UF-273 (Tipo 2) x PA-150	-0.706784	0.0272976	-0.485249	-0.391102	-1.46025	-0.512806	-2.023	1575
H3_R1_PC_T2	958	IMC-60 x Sta.Clara 3	0.0569192	0.722541	0.79661	-0.225032	0.605849	0.397578	0.410777	1576
H6_R5_PC_T3	2559	IMC-60 x LF-1	-0.450385	0.940635	0.532458	-0.306439	-0.930865	0.335204	-0.617331	1577
H23_R5_PC_T3	2613	ICS-43 x Sta.Clara 3	-0.591756	0.335448	-0.629834	0.972954	-0.52643	-0.847801	0.0320788	1578
H13_R3_PC_T4	1998	UF-273 (Tipo 1) x LF-1	1.36282	-0.660735	0.684432	1.32594	-0.412022	-0.47456	0.857656	1579
H21_R3_PD_T1	1871	ICS-43 x LF-1	-1.4512	1.67384	-0.955009	-0.0352832	-1.7302	-1.65586	-0.765274	1580
H5_R2_PC_T4	722	PA-169 x LF-1	-0.204021	-0.565494	0.674067	-0.263375	0.330554	-0.0843663	0.231976	1581
H2_R4_PB_T4	1504	PA-169 x PA-150	-0.666357	0.635525	0.557242	-1.44858	0.148657	0.372698	-0.556949	1582
H25_R3_PB_T4	1294	UF-273 (Tipo 1) x GU-154-L	1.28597	-1.23318	2.43669	0.218942	2.21814	0.170864	1.11726	1583
H25_R5_PC_T4	2504	UF-273 (Tipo 1) x GU-154-L	0.658569	-0.84813	0.788372	0.169336	1.87171	0.328902	0.774852	1584
H27_R4_PB_T4	1632	ICS-43 x IMC-67	-1.2096	0.539405	0.120043	-0.899335	-0.200365	-0.399448	-0.583563	1585
H10_R2_PC_T4	530	UF-273 (Tipo 1) x Sta.Clara 3	0.872434	-1.04496	0.255851	1.42735	0.710099	0.426167	0.722075	1586
H13_R1_PC_T2	1018	UF-273 (Tipo 1) x LF-1	0.504117	-0.895648	0.381106	1.46462	-0.670296	0.183484	0.206934	1587
H23_R4_PB_T3	1569	ICS-43 x Sta.Clara 3	-1.1049	-0.245888	-0.749073	1.05671	-0.768635	0.000325188	-0.778116	1588
H12_R1_PD_T4	962	PA-169 x Sta.Clara 3	0.352537	-0.581288	0.252859	0.0172537	1.57362	0.155342	0.528267	1589
H26_R2_PC_T4	860	ICS-43 x PA-150	-1.39369	1.18647	-1.04019	-0.403431	-0.963945	-1.39809	-1.15099	1590
H18_R5_PD_T4	2702	UF-273 (Tipo 2) x PA-150	0.0933907	0.974755	-0.475162	-0.126253	0.034325	-0.373391	-0.117885	1591.5
H18_R4_PA_T1	1245	UF-273 (Tipo 2) x PA-150	0.266604	0.403336	0.555997	-0.296633	0.762803	0.216814	0.361211	1591.5
H22_R4_PD_T3	1837	PA-169 x GU-154-L	0.290876	-0.575097	1.83452	-1.20019	2.37088	0.322001	0.405696	1593
H22_R3_PD_T4	2058	PA-169 x GU-154-L	0.833995	-0.0381722	4.01033	-0.903099	2.64968	-0.206619	0.863746	1594
H5_R3_PB_T4	1412	PA-169 x LF-1	0.103009	-0.278911	1.24379	0.243053	0.0667194	0.497887	0.343328	1595
H16_R4_PB_T4	1362	UF-273 (Tipo 2) x Sta.Clara 3	0.34452	-0.40671	-0.478972	1.16317	-0.157202	-0.0745986	-0.000870289	1596
H25_R4_PD_T1	2079	UF-273 (Tipo 1) x GU-154-L	0.903997	-0.747304	2.14655	0.109721	0.655605	-0.13702	0.947137	1597
H24_R1_PB_T2	246	UF-273 (Tipo 2) x GU-154-L	1.46997	0.243119	1.72433	0.0320074	1.31796	0.560196	0.976606	1598
H25_R1_PD_T1	971	UF-273 (Tipo 1) x GU-154-L	0.457977	-0.849049	3.00861	0.0214264	2.05307	0.604836	0.773082	1599
H12_R1_PD_T2	1024	PA-169 x Sta.Clara 3	0.0800812	-0.665502	1.18454	-0.0929413	1.17374	0.520105	0.462273	1600
H11_R5_PA_T1	2273	UF-273 (Tipo 1) x IMC-67	-0.226934	-0.695166	0.214446	0.559836	-0.240215	-0.131526	0.0370824	1601
H10_R5_PC_T2	2296	UF-273 (Tipo 1) x Sta.Clara 3	0.495028	-1.21636	0.414136	1.039	0.154439	-0.360452	0.69109	1602
H28_R2_PB_T1	413	ICS-43 x GU-154-L	-0.100865	0.551801	0.325351	-0.192174	0.583076	-0.2391	0.421379	1603
H9_R5_PA_T3	2417	IMC-60 x LcTeen-37	0.0159456	1.61366	0.0337902	-0.213223	-0.428092	-0.848145	0.115921	1604
H1_R1_PD_T4	650	UF-273 (Tipo 2) x LcTeen-37	-0.539823	0.611239	-0.484783	0.859156	-0.906948	-1.19321	-0.0610667	1605
H11_R1_PD_T4	1040	UF-273 (Tipo 1) x IMC-67	-0.492895	-0.858257	-0.132076	0.00160969	-0.60016	-0.491009	-0.6265	1606
H2_R5_PD_T2	2526	PA-169 x PA-150	-0.524694	0.0752985	0.0175253	-0.894575	0.693267	0.0951988	-0.523011	1607
H9_R4_PA_T4	1108	IMC-60 x LcTeen-37	-0.84375	1.21403	-0.0224951	-0.919124	-0.987763	-0.403498	-1.19452	1608
H8_R2_PA_T4	24	PA-169 x LcTeen-37	-0.128647	0.139239	0.324184	0.106058	0.297543	-0.17733	0.379071	1609
H25_R1_PA_T2	184	UF-273 (Tipo 1) x GU-154-L	1.17961	-1.01958	1.32841	0.390712	1.79947	0.307669	1.01777	1610
H12_R2_PC_T2	686	PA-169 x Sta.Clara 3	0.117638	-0.489318	1.13906	-0.153742	0.988561	0.378508	0.440125	1611
H8_R2_PA_T3	41	PA-169 x LcTeen-37	-0.578458	0.761909	0.670578	-0.514705	0.573655	-0.272142	0.358928	1612
H10_R3_PD_T2	1982	UF-273 (Tipo 1) x Sta.Clara 3	0.526267	-1.13432	0.447548	1.72071	0.0154568	0.51389	0.392953	1613
H13_R2_PC_T2	296	UF-273 (Tipo 1) x LF-1	-0.162339	-0.664949	-0.654024	1.50658	-0.702362	0.0620226	-0.524538	1614
H23_R4_PD_T3	2155	ICS-43 x Sta.Clara 3	-0.86931	0.353385	-0.735801	1.00108	-0.473994	-0.385912	-0.330768	1615
H16_R2_PC_T1	341	UF-273 (Tipo 2) x Sta.Clara 3	0.419819	-0.364062	-0.603516	1.39503	-0.100543	0.289903	-0.131493	1616
H25_R3_PB_T1	1293	UF-273 (Tipo 1) x GU-154-L	0.617152	-0.995849	0.860007	-0.163574	1.46598	-0.269328	0.741498	1617
H12_R5_PA_T1	2187	PA-169 x Sta.Clara 3	0.71994	-0.486951	1.31128	0.311501	1.1622	0.621602	0.719185	1618
H2_R3_PC_T3	1725	PA-169 x PA-150	-0.43276	-0.0546591	1.06703	-1.13725	0.79702	0.442008	-0.134138	1619
UF-273 (T2)			0.175891	-0.0952102	-0.398354	0.52719	-0.294388	-0.240196	-0.198289	1620
H24_R2_PD_T2	750	UF-273 (Tipo 2) x GU-154-L	1.09877	-0.2571	1.04828	-0.238871	1.75006	0.27898	0.70195	1621
H10_R1_PD_T3	953	UF-273 (Tipo 1) x Sta.Clara 3	1.56836	-1.40306	1.16029	1.44548	0.525765	-0.209217	1.25703	1622
H5_R2_PB_T4	672	PA-169 x LF-1	-0.757868	-0.00696758	0.260213	-0.234849	-0.428422	-0.500985	-0.332704	1623
H9_R4_PA_T1	1107	IMC-60 x LcTeen-37	-0.997453	1.4386	-0.404722	-0.627075	-1.2085	-1.01199	-1.0672	1624
H28_R4_PC_T3	1899	ICS-43 x GU-154-L	0.305612	0.38036	1.20978	-0.293866	1.49924	0.0399449	0.757142	1625
H2_R1_PC_T1	591	PA-169 x PA-150	-0.428033	0.307435	1.31193	-1.12444	0.533668	0.295362	-0.0160471	1626
H9_R2_PA_T4	82	IMC-60 x LcTeen-37	-1.26241	1.58011	-0.415228	-1.06196	-1.41345	-1.01623	-1.67217	1627
H10_R3_PC_T1	1857	UF-273 (Tipo 1) x Sta.Clara 3	0.83678	-1.4031	0.215557	1.92151	0.0734854	0.441946	0.389574	1628
H6_R1_PD_T4	582	IMC-60 x LF-1	0.222449	1.49588	0.605022	-0.0990367	-1.08007	0.0242595	-0.254915	1629
H22_R1_PC_T2	500	PA-169 x GU-154-L	0.054885	-0.695081	2.24216	-1.44374	2.46511	0.0826814	0.375646	1630
H6_R2_PB_T2	742	IMC-60 x LF-1	0.835834	1.12303	1.33175	-0.190444	-0.00839855	-0.0843669	0.544057	1631
H19_R4_PC_T4	1942	UF-273 (Tipo 1) x LcTeen-37	-0.620432	-0.0553919	-0.384646	1.1025	-0.786489	-0.281553	-0.42264	1632
H29_R2_PA_T4	218	UF-273 (Tipo 1) x Criollo-27	0.233853	-2.40243	-0.481276	0.727468	0.137291	0.099088	-0.265443	1633
H9_R1_PD_T1	513	IMC-60 x LcTeen-37	-0.625074	1.14399	-0.935444	-0.46262	-0.946577	-1.05576	-1.17234	1634
H23_R1_PA_T2	242	ICS-43 x Sta.Clara 3	-0.192235	0.862737	-0.184827	1.13945	-0.6048	0.0125451	-0.071472	1635.5
H24_R4_PA_T4	1306	UF-273 (Tipo 2) x GU-154-L	0.891466	-0.268093	0.955695	-0.194901	1.36282	-0.160324	0.775889	1635.5
H16_R2_PA_T4	216	UF-273 (Tipo 2) x Sta.Clara 3	0.213702	0.200135	0.0113922	0.909767	0.0472206	0.291518	0.138313	1637
H3_R2_PA_T2	166	IMC-60 x Sta.Clara 3	0.026902	0.628865	0.403728	-0.0122534	-0.038744	0.198394	0.0239708	1638
H19_R2_PB_T1	273	UF-273 (Tipo 1) x LcTeen-37	-0.505783	0.244625	-0.247948	1.28947	-1.4472	-0.365809	-0.399514	1639
H16_R4_PD_T2	1962	UF-273 (Tipo 2) x Sta.Clara 3	0.759323	-0.136253	0.127283	1.3245	0.00377163	0.211635	0.407996	1640
H8_R1_PA_T4	14	PA-169 x LcTeen-37	-0.108169	0.371296	0.753317	-0.192687	1.22934	-0.0799765	0.629271	1641.5
H7_R2_PC_T2	624	UF-273 (Tipo 1) x PA-150	0.122481	-0.406313	-0.0602752	-0.0424403	0.184052	-0.583614	0.131881	1641.5
H6_R2_PA_T4	596	IMC-60 x LF-1	0.194895	0.794557	0.744497	0.19752	-0.435234	0.384474	0.0907343	1643
H30_R1_PC_T2	436	PA-169 x Criollo-27	-0.0383991	-1.9607	0.0538682	-0.593962	1.50362	-0.0287122	-0.216367	1644
H26_R3_PB_T1	1735	ICS-43 x PA-150	-1.2287	0.924957	-1.83854	0.134126	-0.621028	-0.733388	-0.83077	1645
H26_R1_PB_T2	384	ICS-43 x PA-150	-1.7107	1.46182	-1.45561	-0.233447	-1.32407	-1.39615	-1.74032	1646
H16_R4_PA_T3	1193	UF-273 (Tipo 2) x Sta.Clara 3	0.571217	-0.456437	-0.308031	1.28845	0.144159	-0.211739	0.395056	1647
H24_R2_PC_T2	488	UF-273 (Tipo 2) x GU-154-L	0.700992	0.116297	1.32274	-0.341716	1.31417	0.281964	0.630743	1648
H22_R1_PB_T3	249	PA-169 x GU-154-L	0.0190917	-0.370089	2.17899	-1.61097	2.78776	-0.22228	0.539154	1649
H9_R2_PC_T2	814	IMC-60 x LcTeen-37	-0.654608	1.32611	0.00490374	-0.098919	-1.4769	-1.0755	-0.445693	1650
H16_R3_PA_T4	1090	UF-273 (Tipo 2) x Sta.Clara 3	1.40067	-0.522521	0.28949	0.994422	0.498072	-0.176127	0.789296	1651
H12_R1_PC_T2	882	PA-169 x Sta.Clara 3	-0.177313	-0.464388	1.62852	-0.618826	1.58208	0.0540191	0.477008	1652
H7_R4_PC_T2	1512	UF-273 (Tipo 1) x PA-150	0.297609	-0.85854	-0.227764	0.466329	0.745736	-0.210679	0.241582	1653
H26_R3_PD_T4	2124	ICS-43 x PA-150	-1.82905	1.07933	-1.74404	-0.165331	-2.4601	-1.2835	-2.77682	1654
H2_R5_PB_T4	2342	PA-169 x PA-150	-0.490806	0.588122	1.53476	-1.17768	0.196539	-0.0224675	0.00562766	1655.5
H22_R1_PD_T4	970	PA-169 x GU-154-L	0.199154	-0.415194	2.42478	-1.04316	2.57616	0.436994	0.361954	1655.5
H25_R5_PB_T3	2487	UF-273 (Tipo 1) x GU-154-L	0.595741	-1.31419	1.51142	-0.152233	1.81933	-0.0526265	0.768139	1657
H26_R1_PB_T1	321	ICS-43 x PA-150	-1.57937	2.01304	-1.50339	-0.345215	-0.943231	-1.39615	-1.42716	1658
H12_R5_PD_T1	2373	PA-169 x Sta.Clara 3	0.616414	-0.736061	1.788	-0.00427091	1.34261	0.0742774	0.842145	1659
H5_R2_PA_T3	609	PA-169 x LF-1	0.121644	0.259013	0.347541	0.694805	-0.36988	0.288072	0.0387706	1660
H27_R2_PD_T4	1054	ICS-43 x IMC-67	-1.29805	0.918667	-0.118957	-0.497963	-0.528699	-0.462009	-0.725358	1661
H28_R3_PD_T1	2121	ICS-43 x GU-154-L	-0.168324	0.297537	0.21947	-0.184488	0.723992	-0.690515	0.528943	1662
H28_R3_PB_T4	1866	ICS-43 x GU-154-L	0.137089	0.986384	0.635142	-0.300736	0.836301	-0.126619	0.544304	1663
H12_R2_PD_T1	661	PA-169 x Sta.Clara 3	0.234109	-0.743696	0.610735	0.0906231	1.22882	0.429395	0.413959	1664
H27_R4_PD_T3	1891	ICS-43 x IMC-67	-1.20594	0.563767	-1.68554	0.325904	-0.910568	-1.14525	-0.844651	1665
H23_R3_PC_T3	2039	ICS-43 x Sta.Clara 3	-0.679423	0.194082	-1.02112	1.18529	-0.43083	0.00040353	-0.613151	1666
H10_R5_PB_T3	2257	UF-273 (Tipo 1) x Sta.Clara 3	1.59758	-0.946036	1.23008	1.73989	0.734184	0.121569	1.23673	1667
H18_R3_PD_T2	1970	UF-273 (Tipo 2) x PA-150	-0.815683	0.0846166	-0.34407	-0.391102	-1.46213	-0.559881	-2.10801	1668
H8_R1_PD_T4	528	PA-169 x LcTeen-37	-1.58844	0.111704	-0.455362	-0.47317	-1.29344	-1.70795	-1.33695	1669
H20_R2_PD_T4	1048	ICS-43 x LcTeen-37	-1.95456	1.60013	-1.6247	0.568555	-1.92349	-1.40197	-0.87943	1670
H9_R2_PA_T3	111	IMC-60 x LcTeen-37	0.221331	1.30195	-0.0568896	-0.320913	-0.442302	-1.01623	-0.0586468	1671
H26_R1_PC_T2	826	ICS-43 x PA-150	-1.71108	0.911864	-1.89092	-0.165331	-1.69383	-1.33588	-2.69353	1672
H25_R1_PB_T3	829	UF-273 (Tipo 1) x GU-154-L	0.972806	-0.992843	1.53485	0.141118	1.73126	0.313788	0.859176	1673
H16_R3_PD_T3	2173	UF-273 (Tipo 2) x Sta.Clara 3	-0.00254206	0.244583	0.28365	1.01097	-0.0591688	0.406731	0.156451	1674
H9_R1_PB_T3	253	IMC-60 x LcTeen-37	-0.46569	1.41158	0.373685	0.0284973	-0.987763	-0.403498	-0.225612	1675
H9_R5_PB_T1	2465	IMC-60 x LcTeen-37	-0.567884	1.07069	0.416183	-0.436873	-0.287414	0.0516255	-0.508424	1676
H25_R1_PA_T3	183	UF-273 (Tipo 1) x GU-154-L	0.381194	-0.962421	1.35229	-0.0731583	1.64713	0.153121	0.689644	1677
H3_R3_PA_T1	1157	IMC-60 x Sta.Clara 3	-0.21121	1.11903	0.192309	-0.424361	0.0731931	-0.344291	-0.0540512	1678
H13_R2_PC_T4	282	UF-273 (Tipo 1) x LF-1	-0.00327254	-1.07836	0.0984856	1.57512	-0.616672	0.140882	-0.141076	1679
H23_R1_PD_T4	964	ICS-43 x Sta.Clara 3	-0.864144	0.603619	-0.711244	1.4479	-0.412988	0.136567	-0.390963	1680
H5_R1_PC_T3	639	PA-169 x LF-1	-0.528701	-0.444652	0.802801	-0.409097	-0.380732	-1.00491	-0.0717659	1681
H17_R4_PC_T2	2020	UF-273 (Tipo 2) x IMC-67	-0.750545	-0.379653	-0.00985573	-0.11333	-1.09827	-0.156429	-1.55454	1682
H9_R4_PB_T4	1120	IMC-60 x LcTeen-37	-0.668843	1.12487	-0.300085	-0.324639	-1.43381	-0.97373	-0.943061	1683
H10_R4_PB_T3	1451	UF-273 (Tipo 1) x Sta.Clara 3	-0.353741	-0.827611	0.582098	-0.254157	0.440066	-0.11416	-0.0162431	1684
H3_R4_PC_T2	1646	IMC-60 x Sta.Clara 3	-0.496932	0.905025	1.0397	-0.502763	0.0354429	0.226483	-0.142589	1685
H5_R5_PA_T2	2302	PA-169 x LF-1	-0.372702	-0.684392	0.656675	-0.243869	0.968292	0.0770939	0.170723	1686
H10_R4_PD_T1	1685	UF-273 (Tipo 1) x Sta.Clara 3	0.749547	-0.909529	0.817582	0.742499	1.33879	-0.0925644	0.956452	1687
H12_R1_PD_T3	1023	PA-169 x Sta.Clara 3	0.012024	-0.772683	1.25621	-0.109243	0.888104	0.545036	0.278214	1688.5
H25_R4_PA_T3	1123	UF-273 (Tipo 1) x GU-154-L	0.578835	-1.14059	0.938816	0.104258	1.73126	0.313788	0.633318	1688.5
H18_R5_PA_T1	2309	UF-273 (Tipo 2) x PA-150	-0.668981	0.0746316	-0.103553	-0.391102	-1.61693	-0.474571	-1.98234	1690
H9_R1_PC_T3	381	IMC-60 x LcTeen-37	-0.191576	1.59227	0.345549	-0.50284	-0.462059	-1.12641	0.0533868	1691
H12_R5_PB_T3	2225	PA-169 x Sta.Clara 3	1.02306	-0.560454	1.01771	0.0684375	1.06215	-0.604535	1.05016	1692
H12_R3_PD_T4	2000	PA-169 x Sta.Clara 3	-0.231732	-0.711923	0.852574	-0.321707	1.04314	0.360499	0.0939187	1693
H9_R3_PA_T2	1396	IMC-60 x LcTeen-37	-0.402044	1.58455	-0.383862	-0.0762804	-0.43897	-0.995104	-0.211555	1694
H24_R4_PB_T4	1824	UF-273 (Tipo 2) x GU-154-L	0.946774	-0.0617187	2.51221	-0.346566	0.970225	-0.490229	0.907956	1695
H16_R3_PC_T1	1539	UF-273 (Tipo 2) x Sta.Clara 3	0.569854	-0.594192	-0.617238	2.05449	-0.0473755	0.0680542	-0.00834115	1696
H16_R5_PD_T4	2660	UF-273 (Tipo 2) x Sta.Clara 3	0.162976	-0.00365579	-0.431931	1.33944	-0.314613	0.0623109	-0.159101	1697
H8_R5_PB_T4	2314	PA-169 x LcTeen-37	-0.847771	0.922024	0.277103	-0.310573	0.105334	-0.526679	0.0586813	1698
H10_R3_PD_T1	1923	UF-273 (Tipo 1) x Sta.Clara 3	0.126737	-1.26957	-0.412463	1.04675	0.253484	-0.828112	0.352718	1699
H12_R3_PC_T2	1854	PA-169 x Sta.Clara 3	0.106153	-0.561165	0.616336	0.0112157	1.1537	-0.017623	0.498739	1700
H18_R4_PB_T1	1311	UF-273 (Tipo 2) x PA-150	-0.198306	0.41371	0.891358	-0.0633888	-0.593677	0.13731	-0.248446	1701
H10_R5_PD_T1	2475	UF-273 (Tipo 1) x Sta.Clara 3	0.39788	-0.917337	0.163565	1.63352	0.204672	0.359923	0.37797	1702
H5_R1_PB_T1	327	PA-169 x LF-1	-0.363003	-0.0993284	0.463604	-0.163138	0.0995679	-0.627736	0.251822	1703
H5_R5_PB_T2	2386	PA-169 x LF-1	-0.204287	-0.374041	1.22418	-0.0240918	0.2615	0.254359	0.269351	1704
H11_R4_PA_T2	1700	UF-273 (Tipo 1) x IMC-67	-0.579204	-1.68148	0.279714	-0.402098	-1.12457	-0.382646	-1.62168	1705
H25_R3_PB_T2	1332	UF-273 (Tipo 1) x GU-154-L	0.424464	-1.00861	1.29001	-0.0722749	2.27527	0.502299	0.531379	1706.5
H12_R4_PA_T1	1183	PA-169 x Sta.Clara 3	0.485433	-0.739074	1.24247	0.0581933	1.34336	0.287305	0.66487	1706.5
H26_R1_PC_T3	825	ICS-43 x PA-150	-1.60538	1.14664	-1.58036	0.0150181	-1.06543	-0.765907	-1.76988	1708
H10_R3_PB_T3	1787	UF-273 (Tipo 1) x Sta.Clara 3	0.223645	-1.82702	-0.18525	1.45687	0.311783	0.0438979	0.25754	1709
H24_R4_PB_T3	1825	UF-273 (Tipo 2) x GU-154-L	0.194395	0.0199431	0.816076	-0.283861	1.16065	0.586651	0.18987	1710.5
H25_R5_PD_T3	2717	UF-273 (Tipo 1) x GU-154-L	0.677672	-0.553259	0.882336	0.019979	1.63895	0.457827	0.566678	1710.5
H21_R3_PB_T2	1336	ICS-43 x LF-1	-1.70828	0.868682	-1.4945	0.0563599	-1.6115	-1.60894	-1.54704	1712
H16_R3_PB_T2	1280	UF-273 (Tipo 2) x Sta.Clara 3	0.91225	-0.0618076	0.718965	0.885029	0.0809745	-0.153132	0.682216	1713
H8_R1_PC_T1	201	PA-169 x LcTeen-37	0.0299933	0.649852	1.39048	-0.233931	0.215869	-0.513942	0.629398	1714
H16_R2_PA_T1	215	UF-273 (Tipo 2) x Sta.Clara 3	0.451048	-0.20409	-0.38278	0.896277	0.504234	-0.0405299	0.216847	1715
H12_R5_PB_T2	2226	PA-169 x Sta.Clara 3	-0.0305351	-0.376716	2.18828	-0.169536	1.25258	0.264849	0.565445	1716
H32_R1_PD_T2	1076	UF-273 (Tipo 2) x LF-1	0.235503	-0.104768	-0.527282	1.10093	-0.605812	-0.351959	-0.315274	1717
H10_R1_PC_T3	445	UF-273 (Tipo 1) x Sta.Clara 3	0.48487	-1.37255	0.244394	1.10046	0.159902	0.229135	0.27333	1718
H19_R2_PB_T3	303	UF-273 (Tipo 1) x LcTeen-37	-0.261698	0.068542	-0.384117	1.31434	-1.20917	-0.884226	-0.229526	1719
H18_R1_PA_T1	261	UF-273 (Tipo 2) x PA-150	-0.598471	0.762301	-0.742053	-0.347746	-0.309447	-0.665496	-0.811757	1720
H1_R5_PA_T2	2204	UF-273 (Tipo 2) x LcTeen-37	-0.346144	0.171725	-0.766813	1.21808	-0.841345	-0.719839	-0.315492	1721
H22_R1_PA_T3	55	PA-169 x GU-154-L	0.124606	-0.243507	2.39399	-1.3488	2.36139	-0.178741	0.4623	1722
H10_R4_PC_T3	1643	UF-273 (Tipo 1) x Sta.Clara 3	0.282275	-1.10426	-0.350642	1.51995	0.118556	0.0289179	0.0833259	1723
H28_R3_PB_T3	1911	ICS-43 x GU-154-L	-0.044382	0.437719	0.444028	-0.021137	1.23619	0.0624421	0.487323	1724
H1_R3_PD_T2	1652	UF-273 (Tipo 2) x LcTeen-37	-0.857593	0.62918	-0.637844	0.593511	-0.553922	-1.16729	-0.211038	1725
H1_R4_PB_T1	1369	UF-273 (Tipo 2) x LcTeen-37	-0.824103	1.29696	-0.441713	0.659297	-1.30642	-1.19277	-0.364659	1726
H25_R4_PC_T1	1495	UF-273 (Tipo 1) x GU-154-L	0.621688	-1.09601	1.54401	0.197622	1.47839	0.500129	0.647235	1727
H16_R2_PB_T4	210	UF-273 (Tipo 2) x Sta.Clara 3	1.30447	-0.102699	0.282827	1.01399	0.364663	0.112267	0.615656	1728
H2_R4_PC_T2	1698	PA-169 x PA-150	-0.496536	0.669467	0.773162	-1.16334	0.674022	0.468309	-0.332578	1729
H26_R3_PB_T4	1736	ICS-43 x PA-150	-1.76911	1.19036	-1.55187	-0.165331	-1.58266	-1.2931	-2.72898	1730
H6_R2_PC_T3	997	IMC-60 x LF-1	-0.0293693	1.51494	1.51553	0.0412168	-0.745914	0.351288	-0.022574	1731
H3_R2_PA_T3	165	IMC-60 x Sta.Clara 3	-0.392	0.394087	0.260393	0.496472	0.123115	0.926159	-0.334548	1732
H13_R3_PD_T3	2171	UF-273 (Tipo 1) x LF-1	0.595694	-0.556339	0.279427	1.55384	-0.600743	-0.0929062	0.198798	1733
H28_R3_PD_T4	2122	ICS-43 x GU-154-L	-0.673278	0.481275	-0.09109	-0.432568	0.847766	-0.520857	-0.0863197	1734
H10_R3_PC_T3	1919	UF-273 (Tipo 1) x Sta.Clara 3	1.49011	-0.655896	1.64891	1.16429	1.18745	0.15679	1.23746	1735
H23_R1_PB_T1	331	ICS-43 x Sta.Clara 3	-0.726152	0.0412066	-1.55819	1.33468	-0.94999	-1.57834	-0.552286	1736
H5_R4_PA_T3	1377	PA-169 x LF-1	-0.556698	-0.150228	1.16535	-0.280572	0.246065	-0.130887	0.0856715	1737
H1_R2_PA_T1	537	UF-273 (Tipo 2) x LcTeen-37	-0.556262	0.451633	-0.339893	0.816173	-0.832413	-0.650731	-0.396781	1738
H11_R2_PD_T1	541	UF-273 (Tipo 1) x IMC-67	-0.443228	-0.967363	0.312544	0.0679497	-0.926608	-0.533284	-0.588854	1739
H12_R4_PC_T2	1966	PA-169 x Sta.Clara 3	0.00769422	-0.676496	0.193472	0.0743358	1.07003	0.26242	0.116135	1740
H25_R5_PA_T1	2279	UF-273 (Tipo 1) x GU-154-L	0.342689	-1.11118	1.30226	-0.0143013	1.50845	0.4026	0.470275	1741
H9_R4_PB_T1	1119	IMC-60 x LcTeen-37	-0.859896	1.58637	-0.0653221	-0.381687	-0.987763	-0.403498	-1.10076	1742
H26_R1_PD_T3	1011	ICS-43 x PA-150	-1.4835	1.78766	-0.160284	-0.106356	-1.16646	-0.422293	-1.01001	1743
H9_R4_PB_T2	1122	IMC-60 x LcTeen-37	-1.06944	2.00783	-0.108971	-0.662126	-1.14818	-0.97373	-1.02623	1744
H25_R2_PC_T2	880	UF-273 (Tipo 1) x GU-154-L	0.449407	-1.14295	1.40407	0.0106392	1.92692	0.552768	0.47636	1745
H22_R2_PA_T2	48	PA-169 x GU-154-L	0.300561	-0.675238	1.98105	-0.618765	2.51019	0.618693	0.253193	1746
H19_R4_PA_T2	1126	UF-273 (Tipo 1) x LcTeen-37	-1.12308	0.125612	-0.865084	0.476075	-1.05637	-1.8064	-0.690989	1747
H24_R5_PA_T3	2229	UF-273 (Tipo 2) x GU-154-L	0.702079	-0.0893243	1.18459	-0.277571	1.43535	0.216209	0.524164	1748
H1_R1_PB_T4	392	UF-273 (Tipo 2) x LcTeen-37	-1.14006	0.717527	-1.09422	0.885531	-1.2923	-1.15156	-0.743873	1749
H1_R4_PD_T2	2086	UF-273 (Tipo 2) x LcTeen-37	-0.790735	1.19821	-0.853669	0.966038	-1.26072	-0.921933	-0.607518	1750
H5_R5_PD_T3	2711	PA-169 x LF-1	-0.0564611	0.234622	0.853628	-0.00306765	0.12094	-0.248721	0.35931	1751
H24_R3_PB_T1	1413	UF-273 (Tipo 2) x GU-154-L	0.685273	-0.273765	1.73796	-0.406302	1.57895	0.0846413	0.589574	1752
H22_R3_PA_T1	1285	PA-169 x GU-154-L	0.248724	-0.240085	2.82117	-1.57832	2.53525	-0.201562	0.41851	1753
H23_R2_PA_T3	97	ICS-43 x Sta.Clara 3	-1.08634	1.55735	-2.19953	1.13712	-0.776683	-0.326347	-0.826168	1754
H5_R2_PB_T2	674	PA-169 x LF-1	-0.468598	-0.545425	0.673496	-0.0701499	0.171408	-0.158506	0.00237171	1755
H13_R5_PC_T4	2498	UF-273 (Tipo 1) x LF-1	0.479144	-0.603938	0.482896	1.08419	-1.29222	-0.975991	0.147688	1756
H25_R4_PB_T1	1433	UF-273 (Tipo 1) x GU-154-L	-0.00809119	-1.23865	0.91705	-0.322122	2.14094	0.474651	0.0879486	1757
H16_R2_PC_T3	363	UF-273 (Tipo 2) x Sta.Clara 3	-0.645127	0.307096	0.218273	-0.525015	-0.205275	-0.93769	-0.375081	1758
H10_R1_PC_T4	388	UF-273 (Tipo 1) x Sta.Clara 3	0.838064	-0.780505	0.244394	1.6599	0.49314	0.459189	0.492272	1759
H24_R2_PD_T3	749	UF-273 (Tipo 2) x GU-154-L	1.16904	-0.0274266	1.80318	-0.286434	1.94048	-0.0577193	0.829553	1760
H12_R5_PC_T1	2209	PA-169 x Sta.Clara 3	0.334282	0.06536	1.7456	-0.0572365	1.20984	0.0840801	0.706826	1761
H32_R1_PD_T1	1037	UF-273 (Tipo 2) x LF-1	-0.759986	0.214223	-0.145054	1.03148	-1.17708	-0.104141	-0.799002	1762
H16_R1_PA_T1	205	UF-273 (Tipo 2) x Sta.Clara 3	0.885234	-0.316643	-0.274126	1.27572	0.846278	-0.119955	0.51075	1763
H25_R4_PB_T4	1434	UF-273 (Tipo 1) x GU-154-L	0.381783	-0.901796	0.582601	-0.0535989	1.34117	-0.214409	0.481817	1764
H6_R1_PC_T4	586	IMC-60 x LF-1	-0.589857	1.74683	0.33003	0.201017	-1.42619	0.322057	-0.770234	1765
H26_R1_PA_T3	179	ICS-43 x PA-150	-1.11823	1.10092	-1.86265	0.265845	-1.41173	-1.07509	-1.62118	1766
H21_R5_PC_T2	2550	ICS-43 x LF-1	-0.821068	0.777387	-0.288847	1.18758	-0.712652	-1.20037	0.0538098	1767
H26_R2_PD_T1	1051	ICS-43 x PA-150	-1.20602	1.08476	-0.415511	0.0415197	-0.969977	-0.530874	-0.992684	1768
H16_R1_PB_T3	433	UF-273 (Tipo 2) x Sta.Clara 3	0.460432	-0.124521	-0.202458	1.27196	0.148521	-0.139711	0.27645	1769
UF-273 (T1)			0.717344	-1.90225	0.302154	1.36457	0.297425	-0.0450394	0.471733	1770
H27_R4_PD_T1	1885	ICS-43 x IMC-67	-1.5901	0.721987	-1.15998	0.180128	-1.36758	-0.890288	-1.78926	1771
H16_R2_PB_T2	240	UF-273 (Tipo 2) x Sta.Clara 3	-0.501154	-0.0440043	-0.0850673	0.850021	-0.292293	0.0527874	-0.479329	1772
H25_R2_PB_T1	471	UF-273 (Tipo 1) x GU-154-L	-0.0882083	-1.49646	0.151161	-0.274445	2.14036	-0.270623	0.0915675	1773
H16_R2_PD_T3	491	UF-273 (Tipo 2) x Sta.Clara 3	-0.260955	-0.534704	0.192685	0.561431	-0.000428177	0.0484286	-0.194842	1774
H12_R3_PD_T3	2033	PA-169 x Sta.Clara 3	0.0264675	-0.313822	1.2348	-0.026762	1.46207	0.633385	0.33519	1775
H28_R4_PB_T1	1873	ICS-43 x GU-154-L	0.180563	0.694068	1.83303	-0.228247	0.894954	0.188458	0.546885	1776
H16_R4_PB_T3	1391	UF-273 (Tipo 2) x Sta.Clara 3	0.301621	0.259344	0.309372	1.04059	-0.195286	-0.0962477	0.219823	1777
H28_R2_PB_T4	414	ICS-43 x GU-154-L	-0.345529	0.500763	0.23935	-0.0763916	0.944878	0.0763162	0.136954	1780
H12_R1_PC_T1	847	PA-169 x Sta.Clara 3	0.247671	-0.475923	1.05135	-0.0463507	1.21899	0.190745	0.439085	1780
H12_R3_PB_T1	1281	PA-169 x Sta.Clara 3	0.247671	-0.475923	1.05135	-0.0463507	1.21899	0.190745	0.439085	1780
H12_R4_PD_T3	2089	PA-169 x Sta.Clara 3	0.247671	-0.475923	1.05135	-0.0463507	1.21899	0.190745	0.439085	1780
H12_R5_PC_T4	2210	PA-169 x Sta.Clara 3	0.247671	-0.475923	1.05135	-0.0463507	1.21899	0.190745	0.439085	1780
H8_R5_PC_T4	2478	PA-169 x LcTeen-37	-1.24415	-0.0658048	0.113595	-0.224975	-0.494442	-0.399504	-0.801156	1783
H27_R2_PD_T2	1060	ICS-43 x IMC-67	-1.92126	0.961539	-0.62063	-0.595016	-1.36656	-1.31027	-2.88237	1784
H24_R3_PC_T3	1471	UF-273 (Tipo 2) x GU-154-L	0.495024	-0.0607443	0.415028	0.0725236	1.02514	0.315376	0.304009	1785
H13_R5_PD_T2	2674	UF-273 (Tipo 1) x LF-1	0.57979	-0.53696	0.525576	1.31979	-0.657986	-0.553627	0.358232	1786
H9_R2_PA_T2	112	IMC-60 x LcTeen-37	-1.22719	1.09014	0.217836	-0.155439	-2.22275	-0.0476992	-1.72076	1787
H23_R4_PB_T4	1568	ICS-43 x Sta.Clara 3	-0.474665	1.28527	-1.17908	0.970765	-0.416354	-1.63663	-0.122227	1788
H19_R3_PB_T3	1655	UF-273 (Tipo 1) x LcTeen-37	-1.41132	0.168373	-0.592987	0.124595	-1.19216	-1.36846	-1.06002	1789
H25_R5_PA_T2	2298	UF-273 (Tipo 1) x GU-154-L	0.50127	-0.743699	1.37392	-0.000554449	1.6703	0.348527	0.550352	1790
H8_R1_PC_T4	202	PA-169 x LcTeen-37	-0.449426	0.588606	0.315463	-0.145916	0.215869	-0.294458	0.0214635	1791
H11_R3_PA_T4	1542	UF-273 (Tipo 1) x IMC-67	-0.538242	-0.297068	0.00557059	-0.402098	-0.829847	-0.42304	-1.62507	1792
H19_R3_PB_T1	1609	UF-273 (Tipo 1) x LcTeen-37	0.106847	0.247483	0.0520215	1.32149	-1.13504	-1.07448	0.104788	1793
H8_R1_PB_T3	185	PA-169 x LcTeen-37	-0.615304	0.553164	1.10168	-0.105047	0.147493	-0.197656	0.224877	1794
H10_R3_PC_T2	1920	UF-273 (Tipo 1) x Sta.Clara 3	0.125138	-0.983563	-0.429451	1.60423	0.787568	0.0652696	0.198167	1795
H24_R1_PA_T2	54	UF-273 (Tipo 2) x GU-154-L	-0.187177	-0.0347482	1.19823	-0.432361	1.47854	0.390353	0.173964	1796
H12_R4_PD_T2	2090	PA-169 x Sta.Clara 3	0.337692	-0.616991	0.451352	-0.0192274	1.91292	-0.312173	0.583788	1797
H23_R2_PC_T4	916	ICS-43 x Sta.Clara 3	-0.847891	0.413811	-0.785917	1.27159	-0.595093	-0.629737	-0.540474	1798
H1_R4_PA_T2	1326	UF-273 (Tipo 2) x LcTeen-37	-1.45385	0.544526	-0.52559	-0.2355	-1.71495	-1.74466	-1.64455	1799
H5_R2_PD_T2	1002	PA-169 x LF-1	-0.523201	0.00349205	1.02504	-0.121738	0.0926087	-0.107614	0.000598058	1800
H5_R1_PC_T2	640	PA-169 x LF-1	-0.528701	-0.1767	1.13725	-0.0932002	0.0667597	0.262099	-0.219628	1801
H8_R5_PA_T1	2183	PA-169 x LcTeen-37	0.205312	0.562722	2.2907	-0.195234	1.08627	-0.102035	0.683276	1802
H13_R2_PC_T1	281	UF-273 (Tipo 1) x LF-1	-0.6201	-1.06305	0.459213	0.854032	-0.569067	-0.151509	-0.433626	1803
H16_R1_PA_T2	244	UF-273 (Tipo 2) x Sta.Clara 3	0.006871	0.681161	0.179769	0.587663	-0.115353	-0.249543	0.151561	1804
H28_R2_PD_T2	944	ICS-43 x GU-154-L	-0.368777	0.390484	0.667763	-0.275226	0.734171	-0.094426	0.137024	1805
H12_R2_PB_T2	496	PA-169 x Sta.Clara 3	0.0929892	-0.384309	0.874313	0.131468	1.21899	0.190745	0.450562	1806
H24_R3_PA_T2	1402	UF-273 (Tipo 2) x GU-154-L	0.122255	-0.296574	1.60577	-0.689339	1.35865	-0.259818	0.404628	1807
H5_R3_PA_T4	1156	PA-169 x LF-1	-1.02044	-0.691225	0.420935	-1.33865	0.12094	-0.248721	-0.832001	1808
H13_R2_PA_T4	160	UF-273 (Tipo 1) x LF-1	-0.535024	-0.662853	-0.00393861	2.04635	-0.859897	0.353276	-0.634142	1809
H25_R4_PC_T3	1513	UF-273 (Tipo 1) x GU-154-L	0.173708	-1.18023	1.04234	-0.369908	1.67834	-0.265013	0.36487	1810
H28_R5_PB_T2	2394	ICS-43 x GU-154-L	-0.445701	0.765353	0.155798	-0.611898	0.847871	-0.608365	0.0417521	1811
H29_R1_PB_T1	525	UF-273 (Tipo 1) x Criollo-27	0.550596	-2.12042	0.197215	1.65353	0.363452	0.632967	0.119589	1812
H10_R1_PA_T4	260	UF-273 (Tipo 1) x Sta.Clara 3	0.621443	-1.20835	0.154677	1.53117	0.587023	-0.158944	0.576485	1813
H11_R2_PA_T1	25	UF-273 (Tipo 1) x IMC-67	-0.620318	-0.998422	0.100833	-0.402098	0.088428	0.542355	-1.70084	1814
H25_R3_PA_T1	1165	UF-273 (Tipo 1) x GU-154-L	0.712214	-0.883386	4.1461	0.156837	2.14173	-0.0559203	0.888121	1815
H10_R5_PB_T2	2258	UF-273 (Tipo 1) x Sta.Clara 3	0.544135	-1.30586	0.823968	1.09194	0.829395	-0.287371	0.827061	1816
H28_R2_PB_T2	420	ICS-43 x GU-154-L	0.0611772	1.09791	0.803135	-0.0681863	1.3162	0.260476	0.523898	1817
H21_R2_PD_T2	494	ICS-43 x LF-1	-1.09719	0.923394	-0.709373	0.608519	-0.997803	-1.38683	-0.597827	1818
H13_R4_PD_T1	1875	UF-273 (Tipo 1) x LF-1	0.360446	-0.734062	-0.0281039	2.24465	-0.867807	-0.100327	-0.327924	1819
H19_R2_PC_T1	409	UF-273 (Tipo 1) x LcTeen-37	0.0284283	-0.250928	-0.126007	1.3522	-0.0544749	-0.374083	0.144177	1820
H1_R4_PB_T3	1383	UF-273 (Tipo 2) x LcTeen-37	-0.931103	0.847824	-0.967275	0.838925	-1.07792	-1.07533	-0.748838	1821
H10_R2_PB_T3	421	UF-273 (Tipo 1) x Sta.Clara 3	-0.00238861	-0.721786	0.037582	0.864625	0.440066	-0.11416	0.114108	1822
H8_R5_PA_T2	2202	PA-169 x LcTeen-37	-0.924714	0.0957188	-0.241559	-0.0910927	0.705423	-0.648879	-0.160918	1823
H16_R3_PA_T3	1151	UF-273 (Tipo 2) x Sta.Clara 3	0.412515	-0.152491	0.385047	0.943473	0.155313	0.157651	0.295598	1824
H5_R3_PC_T3	1591	PA-169 x LF-1	0.23983	-0.428989	2.16432	0.352843	0.173795	0.407079	0.338274	1825
H12_R1_PC_T3	881	PA-169 x Sta.Clara 3	-0.0115031	-0.747652	0.649059	0.0281201	1.21899	0.190745	0.26724	1826
H24_R5_PC_T2	2450	UF-273 (Tipo 2) x GU-154-L	0.804099	0.259798	1.09298	-0.222137	1.02881	0.0797497	0.447131	1827
H1_R1_PD_T2	696	UF-273 (Tipo 2) x LcTeen-37	-0.877486	0.871536	-0.723675	0.609646	-0.954553	-1.27822	-0.613098	1828
H26_R4_PB_T3	1455	ICS-43 x PA-150	-1.72908	1.40071	-1.50226	0.129422	-1.22398	-1.0723	-2.05392	1829
H5_R3_PA_T1	1155	PA-169 x LF-1	0.662444	-0.140008	1.25706	0.0638482	0.483435	0.19564	0.381174	1830
H16_R1_PC_T2	504	UF-273 (Tipo 2) x Sta.Clara 3	0.138444	-0.328202	-0.334114	0.989983	0.0268351	-0.951327	0.095309	1831
H22_R2_PC_T3	743	PA-169 x GU-154-L	0.29907	-0.772215	1.78908	-0.93129	2.81676	-0.201295	0.351757	1832
H19_R3_PA_T4	1476	UF-273 (Tipo 1) x LcTeen-37	-1.39943	0.0491417	-0.341354	-0.253714	-0.923784	-1.81534	-1.09219	1833
H13_R4_PC_T2	1510	UF-273 (Tipo 1) x LF-1	-0.0536662	-0.800402	-0.141201	1.56721	-0.768942	-0.89019	-0.0951387	1834
H2_R3_PC_T2	1726	PA-169 x PA-150	-0.61339	-0.401721	-0.151324	-0.411528	0.492345	-0.149921	-0.780698	1835
H1_R5_PB_T4	2316	UF-273 (Tipo 2) x LcTeen-37	-0.777636	0.760252	-0.236473	0.914405	-1.16505	-1.01229	-0.518808	1836
H13_R4_PC_T1	1499	UF-273 (Tipo 1) x LF-1	0.574206	-0.762123	0.384361	1.3428	-0.435703	-0.154649	0.112566	1837
H22_R5_PA_T1	2177	PA-169 x GU-154-L	-0.0080515	-0.390479	2.1715	-1.20395	2.57273	0.604605	-0.0945497	1838
H10_R2_PA_T3	353	UF-273 (Tipo 1) x Sta.Clara 3	0.0824361	-0.960285	-0.176094	2.10191	-0.152235	0.128101	-0.290213	1839
H27_R5_PD_T3	2715	ICS-43 x IMC-67	-1.73307	0.895236	-0.447665	-0.595016	-1.07919	-1.05867	-2.65205	1840
H1_R2_PD_T1	989	UF-273 (Tipo 2) x LcTeen-37	-0.741357	0.626595	-0.253372	1.15475	-0.887455	-1.50613	-0.0997397	1841
H10_R5_PA_T1	2241	UF-273 (Tipo 1) x Sta.Clara 3	0.806135	-1.12591	0.582953	1.3299	0.420144	-0.00176689	0.570104	1842
H20_R2_PB_T2	938	ICS-43 x LcTeen-37	-1.70417	1.02889	-1.87976	1.11075	-1.4528	-2.19917	-0.801394	1843
H25_R3_PD_T1	1863	UF-273 (Tipo 1) x GU-154-L	0.567985	-1.04338	2.06562	0.0713733	1.35029	0.265923	0.538184	1844
H26_R1_PC_T4	776	ICS-43 x PA-150	-1.60538	1.56107	-0.983134	-0.236518	-0.836927	-1.0214	-1.84603	1845
H12_R5_PA_T2	2198	PA-169 x Sta.Clara 3	-0.149911	-0.356803	0.570714	-0.216204	1.38118	-0.256353	0.301045	1846
H16_R3_PD_T1	2115	UF-273 (Tipo 2) x Sta.Clara 3	0.220987	-0.23518	0.355318	0.677141	0.245507	-0.648513	0.488632	1847
H26_R1_PD_T2	1012	ICS-43 x PA-150	-1.37238	1.07567	-0.208062	-0.337012	-0.785617	-1.03339	-0.968863	1848
H18_R1_PC_T1	835	UF-273 (Tipo 2) x PA-150	-0.751012	-0.355971	-0.449844	0.410303	-1.56452	-0.667475	-1.63647	1849
H16_R4_PD_T4	1944	UF-273 (Tipo 2) x Sta.Clara 3	0.204893	0.47621	0.50951	1.06884	-0.139045	0.114346	0.179798	1850
H16_R1_PB_T2	434	UF-273 (Tipo 2) x Sta.Clara 3	0.223087	-0.0403075	0.275326	0.677129	0.519844	-0.218466	0.406243	1851
H24_R5_PB_T4	2286	UF-273 (Tipo 2) x GU-154-L	0.294068	0.0730341	1.43433	-0.376994	1.45576	-0.102883	0.442737	1852
H19_R2_PC_T4	410	UF-273 (Tipo 1) x LcTeen-37	-0.567802	-0.10802	-0.281287	1.05131	-0.87329	-1.54037	-0.340477	1853
H20_R3_PD_T3	1973	ICS-43 x LcTeen-37	-2.21118	1.97368	-1.30067	0.39994	-1.29936	-1.85757	-1.12823	1854
H5_R5_PB_T1	2383	PA-169 x LF-1	0.321542	0.317532	1.15251	0.707977	-0.0717389	0.389293	0.187621	1855
H16_R2_PD_T4	470	UF-273 (Tipo 2) x Sta.Clara 3	-0.260955	-0.0651485	0.395743	-0.0724526	0.0566984	-0.898981	0.0704528	1856
H16_R3_PA_T2	1152	UF-273 (Tipo 2) x Sta.Clara 3	1.203	-0.267328	-0.164405	1.06595	-0.0160673	-0.831245	0.310002	1857
H2_R2_PD_T4	864	PA-169 x PA-150	-0.571029	0.674758	0.175453	-0.673112	0.173623	-0.438466	-0.53529	1858
H24_R1_PC_T2	376	UF-273 (Tipo 2) x GU-154-L	-0.0656476	-0.325678	1.73176	-0.273932	1.05027	0.533731	0.0338456	1859
H28_R5_PD_T2	2706	ICS-43 x GU-154-L	-0.543286	0.342672	-0.241825	-0.254595	0.795797	-0.770013	-0.188063	1860
H7_R5_PD_T3	2615	UF-273 (Tipo 1) x PA-150	-0.183027	-0.0719975	-0.429171	1.12977	-0.507019	-0.285299	-0.549915	1861
H19_R5_PA_T2	2264	UF-273 (Tipo 1) x LcTeen-37	-1.13892	-0.26677	-1.6531	1.23729	-0.782155	-1.42927	-0.815144	1862
H5_R3_PD_T1	1933	PA-169 x LF-1	-0.367389	0.10602	1.05267	0.172062	0.193269	0.199391	0.0942047	1863
H11_R1_PD_T2	1074	UF-273 (Tipo 1) x IMC-67	-0.559556	-1.22829	-0.0842974	0.61962	-0.34309	0.120287	-0.965975	1864
H28_R4_PC_T1	1877	ICS-43 x GU-154-L	-0.12516	0.755493	0.349773	-0.0813248	1.1184	0.0600949	0.205482	1865
H6_R3_PC_T1	1473	IMC-60 x LF-1	-0.389414	1.50264	0.403121	0.316449	-1.34404	0.235953	-0.799805	1866
H9_R5_PD_T3	2649	IMC-60 x LcTeen-37	-0.393055	1.87407	1.34504	0.0176207	-1.60592	-0.79858	-0.132455	1867
H24_R3_PD_T1	1665	UF-273 (Tipo 2) x GU-154-L	1.00798	-0.23951	0.642241	-0.260434	2.17462	0.192669	0.325587	1868
H13_R3_PD_T4	2118	UF-273 (Tipo 1) x LF-1	-0.365998	-0.290938	0.446651	1.21872	-0.705475	-0.178807	-0.227702	1869
H19_R1_PD_T2	1082	UF-273 (Tipo 1) x LcTeen-37	-0.468808	-0.123098	-0.571052	1.72814	-1.08676	-0.403822	-0.726611	1870
H10_R3_PD_T4	1924	UF-273 (Tipo 1) x Sta.Clara 3	0.526267	-0.820434	-0.293017	1.19501	0.853314	-0.505226	0.363315	1871
H10_R4_PC_T4	1622	UF-273 (Tipo 1) x Sta.Clara 3	0.0177624	-0.905212	-0.207307	1.2797	0.4994	-0.0467753	-0.0281298	1872
H24_R1_PD_T3	627	UF-273 (Tipo 2) x GU-154-L	0.738185	0.571116	1.10161	-0.179838	1.43651	-0.166599	0.625229	1873
H8_R1_PC_T3	247	PA-169 x LcTeen-37	-1.34776	0.159881	0.434909	-0.298204	-0.717199	-1.06499	-0.647049	1874
H1_R3_PB_T1	1283	UF-273 (Tipo 2) x LcTeen-37	-0.893514	0.808703	-0.605461	0.518556	-0.671763	-0.976213	-0.652112	1875
H10_R2_PD_T2	994	UF-273 (Tipo 1) x Sta.Clara 3	0.474045	-1.32441	0.195622	1.53986	0.70515	-0.229754	0.563515	1876
H24_R3_PA_T1	1351	UF-273 (Tipo 2) x GU-154-L	0.655077	-0.0209652	0.578537	-0.198514	1.292	-0.0524126	0.298999	1877
H23_R3_PB_T1	1417	ICS-43 x Sta.Clara 3	-0.908571	0.303883	-1.42246	1.13927	-0.350374	-0.64154	-0.713878	1878
H10_R1_PB_T3	447	UF-273 (Tipo 1) x Sta.Clara 3	0.603243	-1.01911	-0.119252	1.44653	0.47264	0.0659771	0.140308	1879
H16_R5_PB_T4	2382	UF-273 (Tipo 2) x Sta.Clara 3	-0.374958	-0.172039	-0.327322	0.906438	0.0590414	-0.0607265	-0.569031	1880
H12_R3_PB_T4	1282	PA-169 x Sta.Clara 3	-0.194127	-0.353338	0.579436	0.0301724	1.17936	0.01507	0.218115	1881
H2_R2_PA_T4	340	PA-169 x PA-150	-0.731108	-0.164066	1.20173	-1.73096	0.878029	-0.468422	-0.243932	1882
H12_R2_PC_T4	660	PA-169 x Sta.Clara 3	1.08701	-0.41276	1.58101	0.1577	1.1409	-0.476311	0.895572	1883
H12_R2_PA_T3	293	PA-169 x Sta.Clara 3	-0.151895	-0.614084	1.42955	-0.11825	0.939497	0.385625	0.0592624	1884
H20_R5_PC_T1	2433	ICS-43 x LcTeen-37	-2.47017	1.54001	-1.31326	0.0185512	-1.79839	-2.40851	-2.2264	1885
H8_R3_PA_T4	1094	PA-169 x LcTeen-37	-1.23911	0.691278	0.517555	-0.599231	-0.451481	-1.58463	-0.436375	1886
H7_R5_PD_T2	2616	UF-273 (Tipo 1) x PA-150	-0.251804	-0.812057	0.359173	0.0319686	-0.983074	-0.385811	-0.94844	1887
H13_R1_PB_T4	268	UF-273 (Tipo 1) x LF-1	0.56818	0.239624	1.42586	1.43523	-0.483406	0.515666	0.275026	1888
H16_R1_PC_T3	503	UF-273 (Tipo 2) x Sta.Clara 3	-0.167898	-0.11384	-0.190779	0.836864	0.50508	-0.192502	-0.0576574	1889.5
H24_R2_PD_T4	724	UF-273 (Tipo 2) x GU-154-L	0.778675	-0.0886729	1.3015	-0.230602	1.82623	-0.0918863	0.541239	1889.5
H10_R1_PD_T1	903	UF-273 (Tipo 1) x Sta.Clara 3	0.826041	-1.44389	0.419726	1.42849	1.07799	0.229468	0.55477	1891
H30_R2_PB_T2	102	PA-169 x Criollo-27	-0.373105	-1.95096	-0.221842	-0.677937	0.53361	-0.0547443	-1.66845	1892
H5_R5_PA_T4	2276	PA-169 x LF-1	-0.751679	-0.0515133	0.943345	-0.389697	-0.269452	-0.947608	-0.306376	1893
H12_R2_PC_T1	659	PA-169 x Sta.Clara 3	-0.0379585	-0.451039	0.486883	-0.166424	1.23611	-0.460467	0.26052	1894
H30_R2_PA_T3	37	PA-169 x Criollo-27	0.299323	-1.95857	-0.747511	1.39918	0.538289	-0.0785608	-0.239777	1895
H20_R3_PC_T2	1460	ICS-43 x LcTeen-37	-1.79441	1.30811	-2.43235	1.12969	-1.29691	-1.56613	-1.11492	1896
H28_R3_PD_T3	2167	ICS-43 x GU-154-L	0.444133	1.3081	0.983924	0.135558	1.21909	0.237964	0.6451	1897
H7_R1_PD_T3	817	UF-273 (Tipo 1) x PA-150	-0.622074	-0.822031	0.0344169	0.0275869	-1.39548	-0.628018	-1.85004	1898
H9_R2_PC_T3	813	IMC-60 x LcTeen-37	-0.992901	1.43073	0.000125895	-0.287451	-0.772342	-1.0755	-0.69278	1899
H7_R2_PB_T1	603	UF-273 (Tipo 1) x PA-150	-0.448841	-0.233197	-0.148294	0.66248	-0.244571	0.0343265	-0.692026	1900
H20_R3_PA_T3	1137	ICS-43 x LcTeen-37	-1.93788	1.40083	-1.44282	0.80329	-1.37582	-2.49869	-1.01889	1901
H5_R1_PA_T1	269	PA-169 x LF-1	-0.911201	-0.626641	-0.0232344	-0.485728	-0.121345	-1.04314	-0.872787	1902
H25_R2_PA_T2	292	UF-273 (Tipo 1) x GU-154-L	0.560686	-1.09957	1.09866	0.405864	1.39252	-0.0496914	0.569959	1903
H8_R3_PD_T3	1909	PA-169 x LcTeen-37	-0.398063	0.723548	0.56958	-0.0548451	0.31064	-0.429318	0.174689	1904
H8_R2_PA_T1	23	PA-169 x LcTeen-37	-1.699	0.374016	0.360018	-1.50956	-0.949722	-1.77836	-1.35917	1905
H10_R3_PA_T2	1146	UF-273 (Tipo 1) x Sta.Clara 3	0.683051	-1.31288	0.562747	1.33447	0.792785	-0.134473	0.626984	1906
H24_R5_PA_T2	2230	UF-273 (Tipo 2) x GU-154-L	1.05275	-0.307043	0.782608	0.126171	1.37011	-0.307047	0.690865	1907
H1_R1_PC_T2	704	UF-273 (Tipo 2) x LcTeen-37	-1.20795	0.868525	-1.19881	0.0665302	-0.824946	-1.83618	-1.15261	1908
H5_R2_PC_T1	721	PA-169 x LF-1	0.45873	-0.129114	1.03002	0.61352	0.159174	0.156455	0.329801	1909
H20_R5_PA_T3	2235	ICS-43 x LcTeen-37	-2.43427	1.34096	-1.69842	0.0948135	-1.56061	-2.38629	-2.2223	1910
H23_R3_PB_T4	1418	ICS-43 x Sta.Clara 3	-1.24686	1.08477	-1.27912	0.917983	-0.854992	-1.03618	-0.955869	1911
H24_R4_PA_T2	1320	UF-273 (Tipo 2) x GU-154-L	0.786503	0.0840734	2.03071	-0.316281	1.41995	-0.53483	0.694212	1912
H9_R3_PD_T3	2105	IMC-60 x LcTeen-37	-0.522297	2.19303	0.231624	0.0110931	-0.0743976	-0.0346161	-0.434325	1913
H21_R3_PB_T4	1290	ICS-43 x LF-1	-1.6384	0.891649	-0.491157	0.380382	-1.93522	-1.60894	-1.12889	1914
H13_R3_PD_T1	2117	UF-273 (Tipo 1) x LF-1	1.46039	-0.387911	0.589987	1.54957	-0.105645	0.434851	0.258914	1915
H21_R1_PB_T1	65	ICS-43 x LF-1	-1.66578	2.1046	-1.14768	0.988085	-1.78687	-0.987173	-1.4846	1916
H1_R3_PA_T3	1139	UF-273 (Tipo 2) x LcTeen-37	-1.05169	0.527884	-0.93991	0.653157	-1.04676	-1.41588	-1.11589	1917
H23_R4_PC_T1	1813	ICS-43 x Sta.Clara 3	-0.686122	0.758945	-0.534601	0.911709	0.0446066	-0.77508	-0.165952	1918
H16_R3_PB_T4	1218	UF-273 (Tipo 2) x Sta.Clara 3	0.087759	-0.1843	0.121734	0.862866	-0.147532	0.0600869	-0.357526	1919
H10_R2_PB_T4	412	UF-273 (Tipo 1) x Sta.Clara 3	-0.223956	-1.12907	0.192862	0.240013	0.441219	-0.370715	-0.139897	1920
H19_R3_PB_T4	1610	UF-273 (Tipo 1) x LcTeen-37	-0.755042	-0.31139	-0.354095	1.35914	-1.00174	-0.855138	-0.631686	1921
H28_R1_PA_T4	80	ICS-43 x GU-154-L	-0.576483	0.800247	-0.143313	-0.525451	1.42936	-0.819647	-0.123382	1922
H19_R2_PD_T1	601	UF-273 (Tipo 1) x LcTeen-37	-0.661817	-0.192547	-0.187641	1.21812	-0.313289	-0.321524	-0.490216	1923
H25_R4_PA_T2	1124	UF-273 (Tipo 1) x GU-154-L	0.643506	-0.926225	2.3005	0.514161	1.7611	0.241124	0.676424	1924
H11_R2_PA_T3	39	UF-273 (Tipo 1) x IMC-67	-0.28638	-1.28934	1.10418	-0.30143	-0.422303	-0.464381	-0.613853	1925
H5_R1_PA_T2	308	PA-169 x LF-1	-0.23044	-0.0371449	1.31456	0.159902	0.0785977	-0.306576	0.248504	1926
H8_R3_PC_T2	1394	PA-169 x LcTeen-37	-0.597374	0.601497	0.0731306	-0.240777	0.51794	-0.48587	-0.294006	1927
H10_R5_PD_T2	2486	UF-273 (Tipo 1) x Sta.Clara 3	-0.0855177	-0.718286	0.115786	1.05183	0.440066	-0.11416	0.041793	1928
H28_R1_PD_T4	834	ICS-43 x GU-154-L	-0.997002	0.569796	0.249899	-1.31641	0.405505	-0.252116	-0.756104	1929
H12_R1_PA_T3	125	PA-169 x Sta.Clara 3	-0.186364	-0.495149	0.794348	0.027869	1.24034	0.186831	0.134358	1930
H12_R4_PA_T3	1185	PA-169 x Sta.Clara 3	-0.0423281	-0.754386	0.908024	-0.0582035	1.21899	0.190745	0.055856	1931
H16_R5_PB_T1	2381	UF-273 (Tipo 2) x Sta.Clara 3	0.203422	-0.138403	-0.0173851	0.929694	0.144159	-0.211739	-0.0351909	1932.5
H16_R5_PC_T2	2646	UF-273 (Tipo 2) x Sta.Clara 3	0.203422	-0.138403	-0.0173851	0.929694	0.144159	-0.211739	-0.0351909	1932.5
H22_R4_PA_T1	1365	PA-169 x GU-154-L	-0.0160147	-0.310107	2.25126	-1.3053	2.52233	0.117053	0.0049638	1934
H23_R1_PA_T1	207	ICS-43 x Sta.Clara 3	-0.864127	0.719829	-0.638722	1.26402	-0.938039	-0.270772	-0.884798	1935
H30_R1_PA_T1	129	PA-169 x Criollo-27	-0.240923	-1.64821	-0.188997	-0.677937	0.664178	-0.0297767	-1.5802	1936
H5_R2_PB_T3	673	PA-169 x LF-1	-0.441687	-0.560736	1.60279	-0.36087	0.875969	-0.6469	0.28842	1937
H21_R3_PD_T3	1905	ICS-43 x LF-1	-1.51399	1.12772	-1.21779	1.36853	-1.53978	-0.783439	-1.23282	1939
H3_R3_PB_T1	1219	IMC-60 x Sta.Clara 3	0.0135993	0.388519	0.116395	0.326783	-0.257486	-0.151855	-0.510418	1939
H24_R1_PB_T4	204	UF-273 (Tipo 2) x GU-154-L	0.695777	0.319677	1.15099	-0.104738	1.58455	0.139947	0.47465	1939
H24_R1_PC_T1	329	UF-273 (Tipo 2) x GU-154-L	0.54057	-0.106212	1.18231	0.126517	1.02171	0.408259	0.332463	1941
H24_R1_PC_T3	375	UF-273 (Tipo 2) x GU-154-L	0.471242	-0.198081	0.967304	-0.108362	1.24069	-0.0447357	0.344519	1942
H28_R1_PA_T1	79	ICS-43 x GU-154-L	-0.415942	0.68541	0.501696	-0.198635	0.401078	-0.239639	-0.107032	1943.5
H16_R5_PC_T4	2636	UF-273 (Tipo 2) x Sta.Clara 3	0.795555	0.554367	0.246019	1.33263	-0.0325175	-0.137442	0.335048	1943.5
H10_R1_PB_T2	448	UF-273 (Tipo 1) x Sta.Clara 3	-0.108398	-1.04208	0.262975	0.908119	0.396471	-0.255403	0.100574	1945
H13_R4_PD_T3	1901	UF-273 (Tipo 1) x LF-1	0.293785	-0.389551	0.664683	1.23954	-0.582174	-1.176	0.373207	1946
H24_R4_PC_T2	2026	UF-273 (Tipo 2) x GU-154-L	0.855562	-0.158162	0.747594	0.13814	1.32721	0.357831	0.357309	1947
H8_R2_PA_T2	42	PA-169 x LcTeen-37	-1.37506	0.922681	0.228627	-0.381181	-0.273723	-1.31843	-0.555388	1948
H21_R1_PA_T2	58	ICS-43 x LF-1	-1.50565	0.916021	-0.444269	1.18576	-1.81846	-1.66653	-0.613905	1949
H6_R3_PD_T3	1661	IMC-60 x LF-1	0.158057	0.867185	0.728545	0.44697	-0.973075	-0.312889	-0.273724	1950
H12_R5_PC_T3	2239	PA-169 x Sta.Clara 3	-0.331825	-0.386331	1.48282	0.0536645	0.495758	0.235411	0.056105	1951
H27_R4_PA_T3	1131	ICS-43 x IMC-67	-1.20541	1.17044	-0.947008	1.10735	-0.794961	-0.379797	-1.08247	1952
H23_R2_PB_T3	687	ICS-43 x Sta.Clara 3	-0.978016	0.466158	-0.803542	1.08494	-0.587803	-1.42714	-0.585977	1953
H19_R2_PA_T2	164	UF-273 (Tipo 1) x LcTeen-37	-1.39912	-0.247922	-0.910422	1.18457	-1.25025	-1.22581	-1.33127	1954
H1_R3_PC_T1	1547	UF-273 (Tipo 2) x LcTeen-37	-1.36489	0.931789	-0.570423	0.0629895	-1.28696	-1.77733	-1.18115	1955
H13_R5_PB_T4	2446	UF-273 (Tipo 1) x LF-1	-0.217999	-0.990731	0.142413	1.11056	-0.474512	-1.01734	-0.0896792	1956
H21_R2_PB_T2	228	ICS-43 x LF-1	-0.756033	1.07285	-1.03071	0.926035	-0.991485	-1.67602	-0.693908	1957
H12_R5_PC_T2	2240	PA-169 x Sta.Clara 3	-0.219264	-0.27915	0.837807	-0.0751529	0.94325	0.133118	0.00136582	1958
H23_R2_PD_T3	1005	ICS-43 x Sta.Clara 3	-0.618749	0.843761	-1.28833	1.39782	-0.394205	-1.15054	-0.471676	1959
H23_R5_PC_T1	2603	ICS-43 x Sta.Clara 3	-1.11419	0.621265	-0.940394	1.05828	-0.669247	-0.819465	-0.860834	1960
H13_R4_PB_T4	1432	UF-273 (Tipo 1) x LF-1	-0.251872	-0.764626	0.648204	1.35726	-0.936363	-0.224726	-0.274779	1961
H5_R5_PC_T1	2405	PA-169 x LF-1	-0.0929166	-0.246332	1.62658	0.185368	0.221477	-0.169798	0.275812	1962
H10_R4_PB_T4	1430	UF-273 (Tipo 1) x Sta.Clara 3	0.547071	-1.35586	0.53432	1.33185	0.54212	-0.128598	0.427206	1963
H24_R1_PB_T1	203	UF-273 (Tipo 2) x GU-154-L	-0.197895	-0.0478007	1.00765	-0.627473	1.59408	-0.475814	0.256681	1964
H1_R5_PC_T1	2471	UF-273 (Tipo 2) x LcTeen-37	-0.797147	0.802572	-0.820431	1.09349	-0.961873	-1.21821	-0.760736	1965
H28_R1_PD_T2	896	ICS-43 x GU-154-L	-0.417915	0.324811	0.53657	-0.301607	0.643532	-0.166885	-0.240199	1966
H1_R5_PB_T3	2325	UF-273 (Tipo 2) x LcTeen-37	-1.46114	1.31912	-1.74149	0.797113	-1.31739	-1.325	-1.74872	1967
H16_R4_PB_T2	1392	UF-273 (Tipo 2) x Sta.Clara 3	0.604389	-0.337808	-0.717864	0.85427	0.566402	-0.846945	0.0565985	1968
H23_R5_PA_T4	2180	ICS-43 x Sta.Clara 3	-0.239336	1.18885	-1.02872	1.38662	-0.142118	-0.895962	-0.155091	1969
H23_R5_PD_T3	2621	ICS-43 x Sta.Clara 3	-0.767438	0.618686	-0.962502	1.11205	-0.516432	-0.843319	-0.64604	1970
H28_R3_PD_T2	2168	ICS-43 x GU-154-L	-0.0231583	0.358783	0.577808	-0.0330695	0.981062	-0.546525	0.39447	1971
H3_R1_PB_T3	767	IMC-60 x Sta.Clara 3	-0.452261	0.567823	-0.0474747	0.299042	-0.0845909	-0.0508006	-0.656327	1972
H20_R5_PD_T2	2460	ICS-43 x LcTeen-37	-1.33365	2.12521	-1.44897	1.18918	-1.63424	-2.24046	-0.857808	1973
H28_R4_PD_T4	1948	ICS-43 x GU-154-L	-0.262908	1.2257	1.68385	-0.44117	0.897254	-0.588833	0.483385	1974
H8_R5_PB_T3	2327	PA-169 x LcTeen-37	-0.592617	0.692351	0.754887	-0.255285	0.838459	-0.521143	0.197794	1975
H26_R3_PC_T3	2037	ICS-43 x PA-150	-1.37032	1.99012	-0.384481	0.0668242	-0.893365	-0.684428	-1.13591	1976
H22_R2_PC_T2	744	PA-169 x GU-154-L	0.0136167	-0.1572	3.22004	-1.30847	2.04555	-0.201295	0.115197	1977
H23_R2_PA_T1	95	ICS-43 x Sta.Clara 3	-1.28733	0.38601	-1.43985	0.649576	-0.700514	-1.72198	-1.12259	1978
H1_R5_PC_T2	2490	UF-273 (Tipo 2) x LcTeen-37	-1.20822	0.861267	-0.55765	0.403397	-1.12373	-1.23916	-1.12967	1979
H25_R5_PA_T4	2280	UF-273 (Tipo 1) x GU-154-L	0.141695	-1.26429	0.490023	0.125109	1.47036	0.0794661	0.0449031	1980
H21_R3_PB_T1	1289	ICS-43 x LF-1	-1.67306	1.16471	-0.777828	0.607048	-1.99234	-1.60894	-1.45267	1981
H5_R4_PD_T3	2147	PA-169 x LF-1	-0.61089	-0.268825	0.94249	-0.0782064	0.115921	-0.0754218	-0.362136	1982
H13_R3_PA_T3	1209	UF-273 (Tipo 1) x LF-1	-0.320528	-1.2358	0.347491	1.93521	-1.08504	-0.159862	-0.613242	1983
H25_R1_PA_T4	138	UF-273 (Tipo 1) x GU-154-L	0.495841	-0.570444	1.68674	0.393026	1.64713	0.419653	0.48679	1984
H16_R2_PB_T3	239	UF-273 (Tipo 2) x Sta.Clara 3	-0.302791	0.0197939	-0.19018	1.07966	0.221846	-0.0066044	-0.338451	1985
H25_R4_PC_T2	1514	UF-273 (Tipo 1) x GU-154-L	0.499265	-0.91993	1.28123	0.147426	2.04966	-0.158326	0.542614	1986
H23_R3_PD_T4	2064	ICS-43 x Sta.Clara 3	-0.492699	0.218208	-1.26957	1.67136	-0.0843552	-0.814217	-0.513059	1987
H10_R1_PD_T4	904	UF-273 (Tipo 1) x Sta.Clara 3	0.474148	-1.04192	0.332869	1.34838	0.440066	-0.11416	0.29982	1989
H10_R2_PC_T2	560	UF-273 (Tipo 1) x Sta.Clara 3	0.474148	-1.04192	0.332869	1.34838	0.440066	-0.11416	0.29982	1989
H10_R4_PD_T4	1686	UF-273 (Tipo 1) x Sta.Clara 3	0.474148	-1.04192	0.332869	1.34838	0.440066	-0.11416	0.29982	1989
H9_R2_PB_T4	348	IMC-60 x LcTeen-37	-0.510266	1.98123	0.458586	-0.360441	-0.221642	-0.646395	-0.453969	1991
H23_R1_PC_T3	571	ICS-43 x Sta.Clara 3	-1.25654	0.540131	-1.35593	1.07401	-0.419106	-0.665246	-1.07802	1992
H23_R5_PC_T4	2604	ICS-43 x Sta.Clara 3	-0.569762	1.11634	-0.43872	1.05896	-0.297924	-0.888403	-0.272525	1993.5
H12_R2_PA_T1	283	PA-169 x Sta.Clara 3	-0.204097	-0.698297	0.946989	-0.0720787	1.14896	0.281993	-0.088863	1993.5
H12_R4_PC_T4	1940	PA-169 x Sta.Clara 3	0.00769422	-0.209493	1.55516	0.178021	0.936736	0.611456	0.114884	1995
H20_R1_PB_T3	501	ICS-43 x LcTeen-37	-1.9934	1.48136	-1.2972	1.02145	-1.45671	-2.01706	-1.19209	1996
H23_R5_PD_T1	2595	ICS-43 x Sta.Clara 3	-1.08503	0.871327	-0.675832	0.81584	-0.687811	-0.808801	-0.804003	1997
H9_R5_PA_T4	2416	IMC-60 x LcTeen-37	-0.803063	2.00411	0.129347	0.194614	-1.04696	-0.256391	-0.899868	1998
H16_R5_PC_T3	2645	UF-273 (Tipo 2) x Sta.Clara 3	-0.529796	-0.693526	-0.924552	0.462661	-0.0229964	-0.697151	-1.05872	1999
[truncated: 733 more rows]
