# Supplementary material for: Phenotypic Description of Theobroma cacao L. for Yield and Vigor Traits From 34 Hybrid Families in Costa Rica Based on the Genetic Basis of the Parental Population
Source: Front Plant Sci. 2018 Jun 19;9:808. doi: 10.3389/fpls.2018.00808 (PMC6018478; doi:10.3389/fpls.2018.00808)
Supplement: Supplementary Table S6 — Parental Best linear unbiased predictions for traits in Table 1 and the coordinates of the first two PCs. [file Data_Sheet_6.XLSX]

## Sheet: Sheet1
Parent	%MO	BA2	JH2	PI	TD5	YE5	Ym	PC1	PC2
Criollo-27	1.68	-2.99	-2.03	0.07	0.35	1.47	0.91	1.01	3.67
GU-154-L	-1.41	-0.08	2.77	-1.08	3.17	0.67	1.25	4.01	-2.18
ICS-43	-0.08	1.51	-1.89	0.98	-1.47	-1.89	-2.06	-3.87	-0.63
IMC-60	1.68	1.35	0.48	-1.64	-0.18	1.78	1.21	1.29	1.58
IMC-67	-1.4	0.16	-0.33	-2.17	-0.12	1.13	0.79	1.74	-0.1
LcTeen-37	-0.38	1.83	-0.61	1.2	-1.8	-2.59	-2.11	-4.04	-1.76
LF-1	1.36	0.54	0.55	1.69	-1.61	-1.06	-1.16	-2.65	0.03
PA-150	0.31	0.86	-0.39	-1.31	-0.27	0.81	0.43	0.47	0.64
PA-169	-2.55	-0.77	1.74	-1.42	1.86	0.56	0.75	3.32	-2.18
SantaClara 3	-0.13	-0.18	0.36	1.33	0.58	-0.18	0.13	-0.02	-0.36
UF-273 (T1)	-0.39	-1.9	0.3	1.36	0.3	-0.05	0.47	0.56	0.18
UF-273 (T2)	1.36	-0.1	-0.4	0.53	-0.29	-0.24	-0.2	-0.93	1.01
