# Supplementary material for: Phenotypic Description of Theobroma cacao L. for Yield and Vigor Traits From 34 Hybrid Families in Costa Rica Based on the Genetic Basis of the Parental Population
Source: Front Plant Sci. 2018 Jun 19;9:808. doi: 10.3389/fpls.2018.00808 (PMC6018478; doi:10.3389/fpls.2018.00808)
Supplement: Supplementary Table S7 — Genetic gains based on the percent increase between the average phenotypic values for tree ages 4–7 in the L7 progeny trial, and phenotypic values of the L10 (parental clonal trial) for tree ages 4–9. The traits represented are traits that overlapped between the two trials: TP, HP, MO, PHY, %HP, %MO, and %PHY. The absolute value of genetic gains were taken for disease traits (MO, %MO, and %PHY). Definition of traits are presented in Table 1. [file Data_Sheet_7.XLSX]

## Sheet: Sheet1
Trait	L7 mean	L10 mean	% Gain (favorable)
TP	10.1778	8.03245	26.7086
HP	7.79264	5.30372	46.9277
MO	2.3367	2.63777	11.4136
PHY	0.0484615	0.0909574	46.7206
%HP	76.565	66.0287	15.9571
%MO	22.9588	32.8389	30.0865
%PHY	0.476149	1.13237	57.9513
