# Supplementary material for: Phenotypic Description of Theobroma cacao L. for Yield and Vigor Traits From 34 Hybrid Families in Costa Rica Based on the Genetic Basis of the Parental Population
Source: Front Plant Sci. 2018 Jun 19;9:808. doi: 10.3389/fpls.2018.00808 (PMC6018478; doi:10.3389/fpls.2018.00808)
Supplement: Supplementary Table S8 — Genetic gains based on breeding values of selected progenies, overall progenies and parents in the L7 trial. Progenies from the L7 population were ranked from most favorable to least favorable and the average values (i.e., genetic gains) from the top 1% (n = 27) and 5% (n = 136) performing hybrids trees were calculated. Genetic gains were expressed as the percent increase of the 1% or 5% selection intensities values of the predicted values of progeny over the mean (for the specific trait) from the predicted values of the parents in L7 (n = 12). The overall genetic gain (last column) is the entire L7 progeny mean (n = 2,720) relative to the L7 predicted parental average (n = 12). Traits selected for high values were Y1-Y7, Ynit, Ylate, Ym, HP, YE5 and TP, and traits selected for low values corresponded to Ysd, PI, %MO, JH2 and TD5. Definition of traits are presented in Table 1. [file Data_Sheet_8.XLSX]

## Sheet: Sheet1
		Top 1%		Top 5%		All Progeny	All Progeny	Parents
Trait	Favorable	Mean	Gain	Mean	Gain	Mean	Gain	Mean
	Direction
JH2	low	84.6048	22.2977	86.5874	20.4769	108.357	0.48322	108.883
TD5	low	7.16747	11.3372	7.30778	9.60156	8.06558	0.227421	8.08397
BA2	low	38.8215	14.2051	39.8364	11.9621	45.2085	0.0898971	45.2492
PI	low	20.7194	17.6623	21.3396	15.1978	25.1964	0.128998	25.1639
%MO	low	0.100741	47.2101	0.108235	43.2828	0.190588	0.128436	0.190833
Ysd	low	29.8546	85.4243	47.1606	76.9751	195.003	4.7952	204.825
YE5	high	57.7929	114.999	50.7897	88.9454	25.4104	-5.46924	26.8806
Y2	high	4.53165	254.119	3.50195	173.655	1.17858	-7.90172	1.2797
Y3	high	111.025	269.617	87.4404	191.101	25.7057	-14.4223	30.0378
Y4	high	415.09	159.742	358.052	124.051	145.37	-9.03472	159.809
Y5	high	411.364	141.067	351.871	106.203	154.067	-9.71392	170.643
Y6	high	478.571	123.822	420.531	96.6775	193.154	-9.66401	213.818
Y7	high	440.714	142.781	379.486	109.051	165.957	-8.57744	181.528
Ym	high	571.278	192.061	454.015	132.111	185.632	-5.09733	195.602
Yinit	high	70.6315	253.732	56.7542	184.233	17.4275	-12.7207	19.9675
Ylate	high	737.733	177.573	594.975	123.86	251.348	-5.43017	265.78
TP	high	13.5427	108.078	11.5784	77.8973	6.34121	-2.57002	6.50848
HP	high	11.4346	127.76	9.35026	86.2421	4.89704	-2.45888	5.02049
%HP	high	0.898519	11.8488	0.891544	10.9806	0.80607	0.340646	0.803333
