# Supplementary material for: Phenotypic Description of Theobroma cacao L. for Yield and Vigor Traits From 34 Hybrid Families in Costa Rica Based on the Genetic Basis of the Parental Population
Source: Front Plant Sci. 2018 Jun 19;9:808. doi: 10.3389/fpls.2018.00808 (PMC6018478; doi:10.3389/fpls.2018.00808)
Supplement: Supplementary Table S9 — Genetic gains based on breeding values of selected progenies in the L7 trial. Progenies from the L7 population were ranked from most favorable to least favorable and the average values (i.e., genetic gains) from the top 1% (n = 27) and 5% (n = 136) performing hybrids trees were calculated. Genetic gains were expressed as the percent increase of the 1 or 5% selection intensities values of the predicted values of progeny over the mean of the average predicted values of the progeny yield for Ym (yield for years 2–7). Definition of traits are presented in Table 1. [file Data_Sheet_9.XLSX]

## Sheet: Sheet1
		Top 1%		Top 5%
Trait	Favorable	Mean	Gain	Mean	Gain
	Direction
Y2	high	4.53165	-97.5588	3.50195	-98.1135
Y3	high	111.025	-40.1909	87.4404	-52.8958
Y4	high	415.09	123.609	358.052	92.8828
Y5	high	411.364	121.602	351.871	89.5532
Y6	high	478.571	157.806	420.531	126.54
Y7	high	440.714	137.413	379.486	104.429
Ym	high	571.278	207.748	454.015	144.578
Yinit	high	70.6315	-61.9508	56.7542	-69.4265
Ylate	high	737.733	297.417	594.975	220.513
