# Supplementary material for: Phenotypic Description of Theobroma cacao L. for Yield and Vigor Traits From 34 Hybrid Families in Costa Rica Based on the Genetic Basis of the Parental Population
Source: Front Plant Sci. 2018 Jun 19;9:808. doi: 10.3389/fpls.2018.00808 (PMC6018478; doi:10.3389/fpls.2018.00808)
Supplement: Supplementary Table S10 — Predicted family values (including missing cross, GU-154 x IMC-60) for yield and vigor traits. The families are ranked by highest yielding (Ym). Definition of traits are presented in Table 1. [file Data_Sheet_10.XLSX]

## Sheet: Sheet1
Female	Male	TP	Ym	PI	Yinit	Ylate	YE	%MO	%HP	BA2	JH2	TD5
UF-273 (T2)	GU-154-L	13.3686	456.404	23.698	88.4731	595.38	38.2644	19.5026	77.5911	45.7899	121.716	9.24433
PA-169	IMC-67	9.1679	406.362	20.4792	35.12	575.286	48.8717	9.89286	87.7317	46.0935	116.11	8.96658
IMC-60	SantaClara 3	11.9954	367.269	24.9317	52.8324	495.686	47.0252	21.8671	74.6298	45.1908	116.812	8.53846
IMC-60	GU-154-L	9.75917	352.166	22.4483	48.4915	459.067	41.1926	20.4531	76.2422	46.5895	125.842	8.77212
UF-273 (T1)	Criollo-27	11.8426	327.083	27.7402	15.771	469.024	41.3351	21.2291	75.1559	37.8187	100.017	8.12142
IMC-60	Criollo-27	10.2334	315.465	23.5439	22.2295	427.543	48.5562	26.9306	68.212	43.063	98.3314	8.10111
PA-169	PA-150	8.38084	281.006	23.2882	26.7792	388.117	36.6419	15.4081	81.6873	46.3795	117.283	8.59038
UF-273 (T1)	GU-154-L	9.55278	276.666	26.3791	20.7304	386.981	28.1043	16.0748	81.6	41.7156	122.226	9.01257
PA-169	GU-154-L	6.8557	258.677	23.8161	31.2014	345.086	22.0014	10.6603	87.2432	43.4448	137.642	9.4248
IMC-60	IMC-67	7.26247	247.217	22.0079	49.4636	313.98	37.02	18.8411	77.356	48.4326	105.727	8.03693
PA-169	SantaClara 3	7.60134	242.893	27.1986	10.8624	345.737	27.8597	12.1236	85.3436	44.2114	118.371	8.78593
UF-273 (T2)	Criollo-27	9.35626	230.113	27.6789	10.2876	327.648	38.0258	28.0783	68.2744	41.3445	91.084	8.16328
IMC-60	LF-1	7.46752	227.148	20.8718	10.478	320.984	46.7472	30.0574	66.0885	45.5767	115.709	7.72109
IMC-60	PA-150	8.12268	226.202	21.2605	36.9607	303.094	40.4296	26.7799	69.3802	49.9765	110.127	8.03932
PA-169	Criollo-27	7.91771	225.475	21.4539	6.59491	321.403	32.0638	21.2076	75.1136	39.0043	102.332	8.60622
UF-273 (T1)	LF-1	8.16893	196.655	30.3989	11.4052	253.973	15.2585	23.2808	73.5368	43.1853	113.662	8.15094
UF-273 (T1)	IMC-67	6.71529	191.066	23.01	26.733	258.993	31.3473	15.5921	80.5412	41.9972	108.001	7.96695
UF-273 (T1)	PA-150	6.09119	168.379	24.9234	21.9343	220.181	27.5721	16.3553	80.1015	42.7957	102.981	7.7199
UF-273 (T2)	PA-150	6.58693	168.214	23.3104	27.0496	220.158	26.8065	23.4967	72.2008	44.4755	103.724	7.57789
ICS-43	IMC-67	4.62121	162.482	21.0357	6.58186	230.259	24.0051	18.9409	77.4396	46.1349	91.4007	7.93508
UF-273 (T2)	IMC-67	5.2529	141.9	23.399	25.1496	188.097	25.4175	19.5341	75.0818	43.9341	106.393	7.22158
UF-273 (T1)	SantaClara 3	5.93382	127.282	30.8543	8.65142	179.068	19.404	17.9803	78.5042	44.2108	109.888	7.77189
PA-169	LF-1	4.46809	124.378	22.2829	2.90931	178.806	21.1476	17.6516	77.5358	45.7713	121.378	7.94033
ICS-43	PA-150	5.10507	120.184	23.6866	6.77607	168.748	21.0891	23.1527	71.5536	47.8522	91.6275	7.99212
UF-273 (T2)	SantaClara 3	5.68335	117.994	29.2543	8.96314	166.314	15.9598	25.2637	70.6449	44.8469	105.017	8.06784
UF-273 (T1)	LcTeen-37	4.53304	107.907	28.6464	5.73179	151.224	12.1782	21.897	75.1929	46.2397	108.184	8.22852
IMC-60	LcTeen-37	4.34008	105.364	25.9738	14.4894	124.384	14.0054	25.1042	69.84	49.3653	99.7329	6.97185
ICS-43	Criollo-27	5.41013	104.017	26.4287	1.94345	146.49	21.4244	22.663	70.3371	43.2573	84.766	7.79157
ICS-43	GU-154-L	3.45015	91.6013	21.76	4.40409	128.221	19.2159	15.9288	78.6249	47.3914	112.954	8.40304
UF-273 (T2)	LF-1	5.43686	88.6049	28.3094	3.78965	125.046	22.3647	29.122	65.4712	45.7582	105.826	7.71242
ICS-43	SantaClara 3	3.39261	86.3298	26.2237	3.77133	122.344	13.2064	21.9014	72.8922	45.7706	98.2638	7.95977
PA-169	LcTeen-37	3.51556	79.9316	25.1815	6.68744	110.129	15.5944	13.1345	81.1135	43.6095	111.159	7.53965
UF-273 (T2)	LcTeen-37	2.52228	45.7911	27.9997	7.13927	59.7733	7.31023	17.8069	74.0896	48.6524	102.281	7.87496
ICS-43	LcTeen-37	1.39767	25.4385	29.4125	0.366459	34.7622	5.43517	16.8593	75.1197	50.3395	97.8882	7.13104
ICS-43	LF-1	1.04713	12.0278	43.211	0.677876	15.2583	2.70603	16.8063	71.7311	48.9634	97.3171	6.47018
