# Supplementary material for: Phenotypic Description of Theobroma cacao L. for Yield and Vigor Traits From 34 Hybrid Families in Costa Rica Based on the Genetic Basis of the Parental Population
Source: Front Plant Sci. 2018 Jun 19;9:808. doi: 10.3389/fpls.2018.00808 (PMC6018478; doi:10.3389/fpls.2018.00808)
Supplement: Supplementary Table S11 — Phenotypic averages for the L10 (parental clonal trial) for ages 4–9. [file Data_Sheet_11.XLSX]

## Sheet: Sheet1
Clone	TP	HP	MO	PHY	%HP	%MO	%PHY
IMC-60	14.6625	9.59375	5.0125	0.05625	65.4305	34.1858	0.383632
UF-273 (Tipo I)	12.6438	11.1625	1.4125	0.06875	88.2847	11.1715	0.543747
ICS-43	12.2875	8.53125	3.53125	0.225	69.4303	28.7386	1.83113
IMC-67	12.25	8.31875	3.68125	0.25	67.9082	30.051	2.04082
PA-150	11.7875	5.3	6.14375	0.34375	44.9629	52.1209	2.91622
Criollo-27	11.7871	5.6129	6.15484	0.0193548	47.619	52.2167	0.164204
UF-273 (Tipo II)	6.71875	4.575	2.08125	0.0625	68.093	30.9767	0.930233
Santa Clara-3	5.45714	3.68571	1.76429	0.00714286	67.5393	32.3298	0.13089
PA-169	5.16	4.5	0.64	0.02	87.2093	12.4031	0.387597
GU-154-L	1.74375	1.0875	0.6375	0.01875	62.3656	36.5591	1.07527
LF-1	0.75625	0.525	0.23125	0	69.4215	30.5785	0
LCTEEN-37	0.516129	0.354839	0.16129	0	68.75	31.25	0
